# Supplementary material for: Exposure of western United States bird communities to predicted high severity fire
Source: Nat Commun. 2026 Jan 17;17:1775. doi: 10.1038/s41467-026-68480-7 (PMC12917125; doi:10.1038/s41467-026-68480-7)
Supplement: Supplementary file 4 — Source Data [file 41467_2026_68480_MOESM4_ESM.zip]

Archive with 13 entries (12 files):
- Source Data/
- Source Data/~$SourceData_maintext.xlsx
- __MACOSX/Source Data/._~$SourceData_maintext.xlsx
- Source Data/SourceData_maintext.xlsx
- __MACOSX/Source Data/._SourceData_maintext.xlsx
- Source Data/.DS_Store
- __MACOSX/Source Data/._.DS_Store
- Source Data/SourceData_supptables.xlsx
- __MACOSX/Source Data/._SourceData_supptables.xlsx
- Source Data/~$SourceData_supptables.xlsx
- __MACOSX/Source Data/._~$SourceData_supptables.xlsx
- Source Data/SourceData_Fig5_FigS1.csv
- __MACOSX/Source Data/._SourceData_Fig5_FigS1.csv
