# Supplementary material for: Exposure of western United States bird communities to predicted high severity fire
Source: Nat Commun. 2026 Jan 17;17:1775. doi: 10.1038/s41467-026-68480-7 (PMC12917125; doi:10.1038/s41467-026-68480-7)
Supplement: Supplementary file 4 — Source Data [file 41467_2026_68480_MOESM4_ESM.zip › Source Data/SourceData_maintext.xlsx]

## Sheet: Figure3
hotspot_type	metric	count	percent
Area of Concern	ecoregion_breeding_lcbd	491	0.30048959608323134
Area of Concern	breeding_richness	393	0.2409564684242796
Area of Concern	FRic_breeding	424	0.2594859241126071
Mixed	ecoregion_breeding_lcbd	241	0.14749082007343942
Mixed	breeding_richness	338	0.20723482526057632
Mixed	FRic_breeding	255	0.15605875152998777
Refugia	ecoregion_breeding_lcbd	902	0.5520195838433293
Refugia	breeding_richness	900	0.5518087063151441
Refugia	FRic_breeding	955	0.5844553243574051

## Sheet: Figure4
type	ECO_NAME	x	n	p	greater.p.value	lower.p.value	metric	test_tail
forest	Arizona-New Mexico Mountains	1041	2406	0.14437570793761437	4.994171836830682e-255	1	ecoregion_breeding_lcbd	upper
forest	Okanagan	1166	1519	0.5868062976419463	7.009385816770124e-50	1	ecoregion_breeding_lcbd	upper
forest	California Central Coast	766	1432	0.4553539916707842	9.63953012240225e-10	0.9999999993051194	ecoregion_breeding_lcbd	upper
forest	California South Coast	716	996	0.6701010303090927	5.18069514415826e-4	0.9995957724001141	ecoregion_breeding_lcbd	upper
forest	Apache Highlands	1115	1368	0.3693067085483509	9.140198438546417e-251	1	ecoregion_breeding_lcbd	upper
forest	Colorado Plateau	463	876	0.26106583072100314	2.325398149249197e-63	1	ecoregion_breeding_lcbd	upper
forest	Great Basin	891	1374	0.3546637744034707	2.665572431625186e-108	1	ecoregion_breeding_lcbd	upper
forest	Arizona-New Mexico Mountains	502	2403	0.14437570793761437	8.47867331922197e-18	1	ecoregion_nonbreeding_lcbd	upper
forest	Sierra Nevada	1030	2484	0.39570757880617036	0.028265164397913753	0.974277	ecoregion_nonbreeding_lcbd	upper
forest	Southern Rocky Mountains	3004	6504	0.4321138904827629	7.157153899687812e-7	0.9999993685169188	ecoregion_nonbreeding_lcbd	upper
forest	Apache Highlands	986	1403	0.3693067085483509	1.6638606356763902e-141	1	ecoregion_nonbreeding_lcbd	upper
forest	Colorado Plateau	503	938	0.26106583072100314	2.1776661923457063e-71	1	ecoregion_nonbreeding_lcbd	upper
forest	Columbia Plateau	1094	2208	0.30367328313940223	5.828097828158284e-79	1	ecoregion_nonbreeding_lcbd	upper
forest	Great Basin	856	1384	0.3546637744034707	2.076646342985308e-88	1	ecoregion_nonbreeding_lcbd	upper
forest	Sierra Nevada	1062	2183	0.39570757880617036	5.369328331951382e-18	1	breeding_richness	upper
forest	Southern Rocky Mountains	2790	6066	0.4321138904827629	6.724731192258518e-6	0.9999940241939247	breeding_richness	upper
forest	Colorado Plateau	265	764	0.26106583072100314	9.746670250226928e-8	0.9999999360797575	breeding_richness	upper
forest	Columbia Plateau	517	1589	0.30367328313940223	0.032551639533790123	0.9711791740255693	breeding_richness	upper
forest	Great Basin	699	1365	0.3546637744034707	1.0628143972036419e-32	1	breeding_richness	upper
forest	Sierra Nevada	1061	2423	0.39570757880617036	1.3141523148284321e-5	0.9999890512513744	nonbreeding_richness	upper
forest	Southern Rocky Mountains	2827	5940	0.4321138904827629	5.9677696544560154e-12	1	nonbreeding_richness	upper
forest	Columbia Plateau	1008	1939	0.30367328313940223	2.750534119848249e-87	1	nonbreeding_richness	upper
forest	Great Basin	492	1290	0.3546637744034707	0.024416277742453595	0.97870163024827594	nonbreeding_richness	upper
forest	Sierra Nevada	1037	2455	0.39570757880617036	0.00372495	0.9967063669410696	FRic_breeding	upper
forest	Northern Great Plains Steppe	507	845	0.5438160348042262	5.623598865499845e-4	0.9995611703632492	FRic_breeding	upper
forest	Columbia Plateau	852	1682	0.30367328313940223	2.2054611796941358e-67	1	FRic_breeding	upper
forest	Great Basin	572	1335	0.3546637744034707	1.54431903850629e-8	0.9999999887866635	FRic_breeding	upper
forest	Northern Great Plains Steppe	585	869	0.5438160348042262	5.5612016872148645e-15	0.9999999999999969	FEve_breeding	upper
forest	Columbia Plateau	1206	1979	0.30367328313940223	4.807031311308724e-173	1	FEve_breeding	upper
forest	East Cascades - Modoc Plateau	1963	3416	0.35251626052812995	8.211674517434004e-154	1	FDiv_breeding	upper
forest	Klamath Mountains	1168	2964	0.33273112601188204	1.5477339013052691e-12	0.9999999999988196	FDiv_breeding	upper
forest	Arizona-New Mexico Mountains	423	2334	0.14437570793761437	5.195022152827362e-7	1	FDiv_breeding	upper
forest	Sierra Nevada	1860	2440	0.39570757880617036	5.830018717698454e-297	1	FDiv_breeding	upper
forest	West Cascades	1197	2784	0.41382861346083116	0.0439505	0.9595004906252711	FDiv_breeding	upper
forest	Northern Great Plains Steppe	582	807	0.5438160348042262	3.3239797550020014e-25	1	FDiv_breeding	upper
forest	California Central Coast	987	1429	0.4553539916707842	3.8719142123787275e-72	1	FDiv_breeding	upper
forest	Apache Highlands	616	1372	0.3693067085483509	9.024144328573028e-10	0.9999999993571119	FDiv_breeding	upper
forest	Arizona-New Mexico Mountains	398	2353	0.14437570793761437	4.4740113071824184e-4	0.9996346831119765	FRic_nonbreeding	upper
forest	Sierra Nevada	1009	2435	0.39570757880617036	0.0314765	0.9713330251443478	FRic_nonbreeding	upper
forest	Columbia Plateau	858	1947	0.30367328313940223	2.9978901936403534e-37	1	FRic_nonbreeding	upper
forest	Klamath Mountains	1143	2940	0.33273112601188204	1.0667304881132542e-10	0.9999999999168563	FEve_nonbreeding	upper
forest	Arizona-New Mexico Mountains	682	2369	0.14437570793761437	3.8773376255612785e-72	1	FEve_nonbreeding	upper
forest	Sierra Nevada	1166	2391	0.39570757880617036	5.334843071319224e-20	1	FEve_nonbreeding	upper
forest	Northern Great Plains Steppe	531	865	0.5438160348042262	1.853093040109258e-5	0.9999863115438541	FEve_nonbreeding	upper
forest	California Central Coast	794	1419	0.4553539916707842	2.3488385968650174e-15	0.9999999999999984	FEve_nonbreeding	upper
forest	Apache Highlands	928	1380	0.3693067085483509	3.8372145977579835e-115	1	FEve_nonbreeding	upper
forest	Colorado Plateau	304	846	0.26106583072100314	1.9489523301941695e-10	0.9999999998786384	FEve_nonbreeding	upper
forest	Columbia Plateau	533	1565	0.30367328313940223	9.121181348891474e-4	0.9992411899942537	FEve_nonbreeding	upper
forest	Great Basin	590	1345	0.3546637744034707	1.315475015510062e-10	0.9999999999082652	FEve_nonbreeding	upper
forest	Arizona-New Mexico Mountains	471	2382	0.14437570793761437	8.208345363206565e-13	0.9999999999994422	FDiv_nonbreeding	upper
forest	Sierra Nevada	1233	2418	0.39570757880617036	4.599672000587519e-30	1	FDiv_nonbreeding	upper
forest	Apache Highlands	713	1374	0.3693067085483509	1.2171497805324576e-29	1	FDiv_nonbreeding	upper
forest	Columbia Plateau	791	1748	0.30367328313940223	3.421797942251397e-39	1	FDiv_nonbreeding	upper
forest	California North Coast	234	1695	0.21972235519387268	1	7.524484452825946e-18	ecoregion_breeding_lcbd	lower
forest	Canadian Rocky Mountains	1025	5431	0.5255015711868504	1	0	ecoregion_breeding_lcbd	lower
forest	East Cascades - Modoc Plateau	900	3620	0.35251626052812995	1	1.8775403930781098e-41	ecoregion_breeding_lcbd	lower
forest	Klamath Mountains	416	2981	0.33273112601188204	1	1.7302857508766184e-128	ecoregion_breeding_lcbd	lower
forest	Middle Rockies - Blue Mountains	2066	9790	0.39639658690802204	1	0	ecoregion_breeding_lcbd	lower
forest	Sierra Nevada	885	2487	0.39570757880617036	0.9999802338097945	2.3644851857647223e-5	ecoregion_breeding_lcbd	lower
forest	Southern Rocky Mountains	2647	6526	0.4321138904827629	0.9999930703331423	7.768020311002326e-6	ecoregion_breeding_lcbd	lower
forest	Utah-Wyoming Rocky Mountains	2168	5011	0.5474245844449005	1	9.130800259472905e-60	ecoregion_breeding_lcbd	lower
forest	West Cascades	894	2761	0.41382861346083116	1	1.2610403628228678e-22	ecoregion_breeding_lcbd	lower
forest	Columbia Plateau	428	1888	0.30367328313940223	0.9999999999999685	4.7335508388327305e-14	ecoregion_breeding_lcbd	lower
forest	California North Coast	269	1704	0.21972235519387268	0.9999999999382365	9.362516473126141e-11	ecoregion_nonbreeding_lcbd	lower
forest	Canadian Rocky Mountains	341	5435	0.5255015711868504	1	0	ecoregion_nonbreeding_lcbd	lower
forest	East Cascades - Modoc Plateau	629	3511	0.35251626052812995	1	2.642568338642067e-114	ecoregion_nonbreeding_lcbd	lower
forest	Klamath Mountains	436	2978	0.33273112601188204	1	1.199641049827687e-118	ecoregion_nonbreeding_lcbd	lower
forest	Middle Rockies - Blue Mountains	1253	9560	0.39639658690802204	1	0	ecoregion_nonbreeding_lcbd	lower
forest	Okanagan	689	1537	0.5868062976419463	1	5.930679519351535e-28	ecoregion_nonbreeding_lcbd	lower
forest	Utah High Plateaus	782	1423	0.6171541966779363	0.9999999136327113	1.1523914583088344e-7	ecoregion_nonbreeding_lcbd	lower
forest	Utah-Wyoming Rocky Mountains	1995	4998	0.5474245844449005	1	3.182088820230119e-98	ecoregion_nonbreeding_lcbd	lower
forest	West Cascades	562	2755	0.41382861346083116	1	4.870192560317406e-121	ecoregion_nonbreeding_lcbd	lower
forest	Northern Great Plains Steppe	379	898	0.5438160348042262	0.9999999999998963	1.7074551479746594e-13	ecoregion_nonbreeding_lcbd	lower
forest	California Central Coast	515	1445	0.4553539916707842	1	1.51967027436754e-14	ecoregion_nonbreeding_lcbd	lower
forest	California South Coast	525	999	0.6701010303090927	1	2.19254835342569e-21	ecoregion_nonbreeding_lcbd	lower
forest	Canadian Rocky Mountains	765	5186	0.5255015711868504	1	0	breeding_richness	lower
forest	East Cascades - Modoc Plateau	530	3409	0.35251626052812995	1	4.893663533667363e-146	breeding_richness	lower
forest	Klamath Mountains	619	2771	0.33273112601188204	1	8.232175307298798e-37	breeding_richness	lower
forest	Middle Rockies - Blue Mountains	1665	9394	0.39639658690802204	1	0	breeding_richness	lower
forest	Okanagan	393	1466	0.5868062976419463	1	5.95084863375697e-135	breeding_richness	lower
forest	Utah High Plateaus	780	1408	0.6171541966779363	0.9999994208176313	7.595989680365648e-7	breeding_richness	lower
forest	Utah-Wyoming Rocky Mountains	2069	4670	0.5474245844449005	1	1.5863354255530772e-46	breeding_richness	lower
forest	West Cascades	700	2625	0.41382861346083116	1	7.89197549695914e-56	breeding_richness	lower
forest	California Central Coast	591	1373	0.4553539916707842	0.9701400974394723	0.0337395	breeding_richness	lower
forest	California South Coast	529	985	0.6701010303090927	1	3.2984330009113406e-18	breeding_richness	lower
forest	Apache Highlands	305	1276	0.3693067085483509	1	1.5473990261162308e-23	breeding_richness	lower
forest	California North Coast	249	1624	0.21972235519387268	0.9999999999933178	1.0483706718521569e-11	nonbreeding_richness	lower
forest	Canadian Rocky Mountains	456	5324	0.5255015711868504	1	0	nonbreeding_richness	lower
forest	East Cascades - Modoc Plateau	383	3202	0.35251626052812995	1	1.1510479758594142e-198	nonbreeding_richness	lower
forest	Klamath Mountains	500	2864	0.33273112601188204	1	1.6182996035972679e-80	nonbreeding_richness	lower
forest	Arizona-New Mexico Mountains	172	2238	0.14437570793761437	1	5.489359576173509e-23	nonbreeding_richness	lower
forest	Middle Rockies - Blue Mountains	817	9009	0.39639658690802204	1	0	nonbreeding_richness	lower
forest	Okanagan	662	1510	0.5868062976419463	1	2.946159230629917e-31	nonbreeding_richness	lower
forest	Utah High Plateaus	726	1333	0.6171541966779363	0.9999999706172493	3.9989086756073715e-8	nonbreeding_richness	lower
forest	Utah-Wyoming Rocky Mountains	2003	4543	0.5474245844449005	1	4.121658994392992e-47	nonbreeding_richness	lower
forest	West Cascades	297	2423	0.41382861346083116	1	9.651648630508939e-218	nonbreeding_richness	lower
forest	Northern Great Plains Steppe	253	765	0.5438160348042262	1	1.3531454729065395e-32	nonbreeding_richness	lower
forest	California Central Coast	494	1414	0.4553539916707842	0.9999999999999998	3.871802052562472e-16	nonbreeding_richness	lower
forest	California South Coast	429	971	0.6701010303090927	1	2.7486674104996936e-48	nonbreeding_richness	lower
forest	Apache Highlands	162	1362	0.3693067085483509	1	1.3357852016471941e-96	nonbreeding_richness	lower
forest	Colorado Plateau	160	902	0.26106583072100314	0.9999999989886521	1.6779854908510759e-9	nonbreeding_richness	lower
forest	California North Coast	262	1709	0.21972235519387268	0.9999999999980413	3.0719305879903353e-12	FRic_breeding	lower
forest	Canadian Rocky Mountains	545	5419	0.5255015711868504	1	0	FRic_breeding	lower
forest	East Cascades - Modoc Plateau	436	3496	0.35251626052812995	1	3.750176170042094e-206	FRic_breeding	lower
forest	Klamath Mountains	662	2971	0.33273112601188204	1	9.804964836761683e-40	FRic_breeding	lower
forest	Middle Rockies - Blue Mountains	1787	9516	0.39639658690802204	1	0	FRic_breeding	lower
forest	Okanagan	505	1446	0.5868062976419463	1	5.391252974250475e-74	FRic_breeding	lower
forest	Southern Rocky Mountains	2289	6532	0.4321138904827629	1	1.5827730118787396e-41	FRic_breeding	lower
forest	Utah High Plateaus	760	1408	0.6171541966779363	0.9999999985741028	1.9769921291028854e-9	FRic_breeding	lower
forest	West Cascades	907	2760	0.41382861346083116	1	2.0406454022795858e-20	FRic_breeding	lower
forest	California Central Coast	460	1437	0.4553539916707842	1	1.0096480087232734e-25	FRic_breeding	lower
forest	California South Coast	571	999	0.6701010303090927	0.9999999999654733	5.308195733496238e-11	FRic_breeding	lower
forest	Apache Highlands	335	1371	0.3693067085483509	1	3.2137890211198534e-23	FRic_breeding	lower
forest	Colorado Plateau	175	861	0.26106583072100314	0.999969	4.43933638925285e-5	FRic_breeding	lower
forest	California North Coast	178	1725	0.21972235519387268	1	4.303216059250022e-37	FEve_breeding	lower
forest	Canadian Rocky Mountains	674	5411	0.5255015711868504	1	0	FEve_breeding	lower
forest	East Cascades - Modoc Plateau	116	3397	0.35251626052812995	1	0	FEve_breeding	lower
forest	Klamath Mountains	488	2911	0.33273112601188204	1	1.488672541777133e-89	FEve_breeding	lower
forest	Arizona-New Mexico Mountains	227	2352	0.14437570793761437	0.9999999999986089	2.2161944189424277e-12	FEve_breeding	lower
forest	Middle Rockies - Blue Mountains	1822	9491	0.39639658690802204	1	0	FEve_breeding	lower
forest	Okanagan	442	1446	0.5868062976419463	1	2.4948635574727165e-103	FEve_breeding	lower
forest	Sierra Nevada	745	2401	0.39570757880617036	1	2.1669583754158377e-18	FEve_breeding	lower
forest	Southern Rocky Mountains	2677	6450	0.4321138904827629	0.9973233263802852	0.00289235	FEve_breeding	lower
forest	Utah-Wyoming Rocky Mountains	1682	4899	0.5474245844449005	1	1.177785752083751e-181	FEve_breeding	lower
forest	West Cascades	327	2736	0.41382861346083116	1	1.5241938852761132e-251	FEve_breeding	lower
forest	California Central Coast	514	1418	0.4553539916707842	0.9999999999994177	8.625453271718891e-13	FEve_breeding	lower
forest	California South Coast	430	1000	0.6701010303090927	1	1.2135497501283285e-54	FEve_breeding	lower
forest	Apache Highlands	391	1361	0.3693067085483509	0.9999999999285596	1.0467077229089713e-10	FEve_breeding	lower
forest	Colorado Plateau	81	927	0.26106583072100314	1	5.493822051129018e-41	FEve_breeding	lower
forest	Great Basin	132	1345	0.3546637744034707	1	9.934679756495647e-105	FEve_breeding	lower
forest	California North Coast	220	1684	0.21972235519387268	1	5.346422055242082e-21	FDiv_breeding	lower
forest	Canadian Rocky Mountains	1810	5447	0.5255015711868504	1	1.1246913913257824e-181	FDiv_breeding	lower
forest	Middle Rockies - Blue Mountains	2681	9543	0.39639658690802204	1	3.9745407823373715e-123	FDiv_breeding	lower
forest	Okanagan	528	1457	0.5868062976419463	1	1.1314187090239414e-66	FDiv_breeding	lower
forest	Southern Rocky Mountains	2439	6465	0.4321138904827629	1	1.863029890603806e-19	FDiv_breeding	lower
forest	Utah High Plateaus	817	1399	0.6171541966779363	0.9948918947938008	0.00596929	FDiv_breeding	lower
forest	Utah-Wyoming Rocky Mountains	2653	4965	0.5474245844449005	0.9689418969200281	0.033105238913067624	FDiv_breeding	lower
forest	California South Coast	534	1001	0.6701010303090927	1	2.2772338689619564e-19	FDiv_breeding	lower
forest	Colorado Plateau	146	836	0.26106583072100314	0.9999999988339324	1.9727182860153976e-9	FDiv_breeding	lower
forest	Columbia Plateau	282	1534	0.30367328313940223	1	7.223027517131831e-27	FDiv_breeding	lower
forest	California North Coast	267	1703	0.21972235519387268	0.9999999999712699	4.390171926812386e-11	FRic_nonbreeding	lower
forest	Canadian Rocky Mountains	516	5425	0.5255015711868504	1	0	FRic_nonbreeding	lower
forest	East Cascades - Modoc Plateau	347	3457	0.35251626052812995	1	3.553345929431844e-257	FRic_nonbreeding	lower
forest	Klamath Mountains	511	2950	0.33273112601188204	1	2.2171935464699272e-84	FRic_nonbreeding	lower
forest	Middle Rockies - Blue Mountains	1161	9508	0.39639658690802204	1	0	FRic_nonbreeding	lower
forest	Okanagan	644	1478	0.5868062976419463	1	1.1111785094505867e-31	FRic_nonbreeding	lower
forest	Utah High Plateaus	743	1410	0.6171541966779363	0.9999999999976629	3.407827662262313e-12	FRic_nonbreeding	lower
forest	Utah-Wyoming Rocky Mountains	2208	4935	0.5474245844449005	1	3.425427997474257e-45	FRic_nonbreeding	lower
forest	West Cascades	526	2745	0.41382861346083116	1	3.937862131649266e-136	FRic_nonbreeding	lower
forest	Northern Great Plains Steppe	387	837	0.5438160348042262	0.999999	1.4001981889905705e-6	FRic_nonbreeding	lower
forest	California Central Coast	546	1455	0.4553539916707842	0.9999999997250919	3.857849372265149e-10	FRic_nonbreeding	lower
forest	California South Coast	531	1000	0.6701010303090927	1	5.607192087893494e-20	FRic_nonbreeding	lower
forest	Apache Highlands	341	1378	0.3693067085483509	1	3.1272444128894278e-22	FRic_nonbreeding	lower
forest	Colorado Plateau	163	947	0.26106583072100314	0.9999999999705376	5.063744086257616e-11	FRic_nonbreeding	lower
forest	Great Basin	456	1402	0.3546637744034707	0.9904320640124363	0.0111188	FRic_nonbreeding	lower
forest	California North Coast	172	1687	0.21972235519387268	1	3.944124884644031e-37	FEve_nonbreeding	lower
forest	Canadian Rocky Mountains	635	5403	0.5255015711868504	1	0	FEve_nonbreeding	lower
forest	East Cascades - Modoc Plateau	1126	3369	0.35251626052812995	0.9877070847619243	0.013501095828440576	FEve_nonbreeding	lower
forest	Middle Rockies - Blue Mountains	3015	9504	0.39639658690802204	1	7.688415978193188e-58	FEve_nonbreeding	lower
forest	Okanagan	614	1494	0.5868062976419463	1	1.2143509255113683e-42	FEve_nonbreeding	lower
forest	Southern Rocky Mountains	2385	6475	0.4321138904827629	1	9.764358073178378e-26	FEve_nonbreeding	lower
forest	Utah-Wyoming Rocky Mountains	2226	4967	0.5474245844449005	1	7.881360808474387e-45	FEve_nonbreeding	lower
forest	West Cascades	1037	2784	0.41382861346083116	0.999996	4.646285248959388e-6	FEve_nonbreeding	lower
forest	California South Coast	458	999	0.6701010303090927	1	4.8132358106435285e-43	FEve_nonbreeding	lower
forest	California North Coast	207	1684	0.21972235519387268	1	9.266043748326508e-25	FDiv_nonbreeding	lower
forest	Canadian Rocky Mountains	795	5409	0.5255015711868504	1	0	FDiv_nonbreeding	lower
forest	East Cascades - Modoc Plateau	305	3440	0.35251626052812995	1	7.96558617182929e-285	FDiv_nonbreeding	lower
forest	Klamath Mountains	731	2919	0.33273112601188204	1	2.5188003038765952e-22	FDiv_nonbreeding	lower
forest	Middle Rockies - Blue Mountains	1676	9501	0.39639658690802204	1	0	FDiv_nonbreeding	lower
forest	Okanagan	710	1423	0.5868062976419463	0.9999999999900505	1.4298967931669641e-11	FDiv_nonbreeding	lower
forest	Southern Rocky Mountains	2133	6482	0.4321138904827629	1	7.74785772949412e-65	FDiv_nonbreeding	lower
forest	Utah-Wyoming Rocky Mountains	1713	4897	0.5474245844449005	1	3.1429464405549328e-170	FDiv_nonbreeding	lower
forest	West Cascades	847	2751	0.41382861346083116	1	1.1158982373364063e-30	FDiv_nonbreeding	lower
forest	Northern Great Plains Steppe	451	924	0.5438160348042262	0.9996944121237161	3.88602494448566e-4	FDiv_nonbreeding	lower
forest	California Central Coast	516	1440	0.4553539916707842	0.9999999999999647	5.3124706730916027e-14	FDiv_nonbreeding	lower
forest	California South Coast	445	1002	0.6701010303090927	1	7.915317152556123e-49	FDiv_nonbreeding	lower
forest	Colorado Plateau	142	937	0.26106583072100314	0.9999999999999998	4.843757423384657e-16	FDiv_nonbreeding	lower
forest	Great Basin	296	1340	0.3546637744034707	1	1.5454288503309356e-26	FDiv_nonbreeding	lower

## Sheet: Figure6
species_code	high_sev_percent	Beak.Length_Culmen	Beak.Length_Nares	Beak.Width	Beak.Depth	Tarsus.Length	Wing.Length	Kipps.Distance	Secondary1	Hand.Wing.Index	Tail.Length	Mass	Habitat	Habitat.Density	Migration	Trophic.Level	Trophic.Niche	Primary.Lifestyle	total_percent	forest_percent	sev_forest_percent	type
abetow	0.00323962	16.6	10.4	5.6	8.3	28.4	89.7	11.5	78.2	12.8	110.5	45.9	Shrubland	2	1	Carnivore	Invertivore	Generalist	2.3924152741934302e-4	0.00282776	0.0846045	resident
acowoo	0.20077760959249696	26.9	20.6	8.2	7.4	21.8	139.8	40.1	103.6	28	84.5	79.6	Woodland	2	1	Herbivore	Granivore	Insessorial	0.12641094488110355	0.288594	0.4380234534295344	resident
amedip	0.3277237323657293	21.6	11.7	3.4	4.8	29.8	89.1	23.6	65.3	26.5	51.8	56.7	Riverine	3	1	Carnivore	Aquatic predator	Generalist	0.12950808232868793	0.3026074089607013	0.4279739308878149	resident
ariwoo	0.0905327	24.2	18.9	7.1	6.7	19.4	113	31.7	80.3	28.3	73	40.9	Forest	2	1	Carnivore	Invertivore	Insessorial	0.018679451145562846	0.07482	0.24965843006521435	resident
attwoo1	0.4501904279599581	26.9	22.7	8.6	6.8	19.3	118.2	34.1	87.4	28	77.8	65.5	Forest	1	1	Carnivore	Invertivore	Insessorial	0.0452824	0.0769423	0.5885244269035423	resident
berhum	0.7567567567567568	21.3	17.4	2.3	2.1	5.7	53.4	32.7	21.1	60.8	31.8	4.5	Forest	2	1	Herbivore	Nectarivore	Aerial	2.0302174082297354e-5	2.530149884964376e-5	0.8024099363814253	resident
bkbmag1	0.13820232297238633	38.6	24.7	11.1	12.9	47.7	202.8	49.6	152.1	24.6	262	177.1	Grassland	3	1	Omnivore	Omnivore	Terrestrial	0.0286173	0.0754222	0.3794279698911525	resident
bkbwoo	0.42582133707022235	31.2	24.2	10.1	7.5	21.7	128.8	32.4	96.4	25.2	89.4	69.2	Forest	1	1	Carnivore	Invertivore	Insessorial	0.011514	0.026037349449553628	0.4422101003224747	resident
bkcchi	0.18893575680962602	10.3	7.2	3.7	4	16.8	64.4	12	52.5	18.6	61.7	10.8	Forest	1	1	Omnivore	Invertivore	Insessorial	0.00788539	0.019823739650188386	0.39777493949378245	resident
bkcgna	0.012345679012345678	11.6	7.6	2.9	2.2	17.9	47.4	5.2	42.2	10.9	52.5	5.6	Shrubland	2	1	Carnivore	Invertivore	Insessorial	6.968610355753046e-6	1.0519418014120303e-4	0.0662452	resident
bkhpar	0.5284810126582279	25.8	23.9	12.6	23.3	16.7	182.2	84.8	97.5	46.5	179.5	128	Forest	2	1	Herbivore	Omnivore	Insessorial	6.413652635670627e-4	9.345062983177417e-4	0.6863145435419975	resident
bktgna	0.00352149	10.7	6.5	2.5	2.5	16.1	47.8	5.7	42.1	11.9	54.8	5.2	Shrubland	3	1	Carnivore	Invertivore	Insessorial	1.1949028580071146e-4	0.00139114	0.085894	resident
blkoys	0.011028103877623622	77.5	58.5	8.1	11.5	49.8	247.4	103.8	142.2	42.2	99.2	582	Coastal	3	1	Carnivore	Aquatic predator	Terrestrial	0.00156039	0.00823931	0.18938385264893115	resident
blkvul	7.705644384511655e-4	60	35	14.8	16.1	76.1	410.1	58.4	352.6	14.3	180	1881.7	Human Modified	3	2	Omnivore	Scavenger	Terrestrial	4.085490653702055e-9	1.4924294411215506e-6	0.00273748	resident
borchi2	0.6390945503095036	10.1	7	3.1	3.6	16.3	64.8	11.9	52.8	18.4	58.5	9.8	Forest	1	1	Omnivore	Invertivore	Insessorial	3.6554507407914353e-4	4.529874835570628e-4	0.8069650649256754	resident
botspa	0.00832849	14.3	8.6	4.9	6.6	21.2	63.9	7.2	55.4	11.5	64	19.9	Grassland	3	2	Carnivore	Invertivore	Terrestrial	5.055119449592274e-4	0.0253836	0.019914913772481033	resident
bracor	0	76.5	60.1	12.7	17.8	65.5	280.6	103.2	174.5	37.1	115.4	2224.2	Marine	3	2	Carnivore	Aquatic predator	Aquatic	0	0	NA	resident
brdowl	0.3076986274888846	38.8	21.6	11.2	19.6	60.1	341.2	101	240.2	29.6	218.3	711.5	Forest	2	1	Carnivore	Vertivore	Insessorial	0.00285431	0.00630974	0.45236495607720223	resident
britit	0.11653266573588175	9.2	6.9	3.9	4.3	16.3	64	10.6	53.5	16.5	58.5	10.4	Forest	2	1	Carnivore	Invertivore	Insessorial	0.046107	0.16393379130131738	0.2812535860710718	resident
brnowl	0.0414158	32.1	17.6	8.8	13.5	59.7	285.6	115.9	169.7	40.6	119.5	403.3	Human Modified	3	1	Carnivore	Vertivore	Insessorial	0.00104795	0.00218958	0.4786102078152235	resident
bucpar	0	31.9	27.4	17.5	33.6	15.5	187	85	102.2	45.4	176.4	171	Shrubland	2	1	Herbivore	Frugivore	Insessorial	0	2.824631266298316e-8	0	resident
bushti	0.0994867	7.8	4.6	2.4	3.4	15.7	45.2	8.8	36.5	19.4	52.2	5.3	Woodland	2	1	Carnivore	Invertivore	Insessorial	0.0784953	0.2086603597116682	0.37618685758042736	resident
buthum	0.3108108108108108	28.4	22.5	2.5	2.3	5	73.7	47.9	24.7	66.2	49	7.6	Forest	2	1	Herbivore	Nectarivore	Aerial	8.685489564141754e-4	0.0024026	0.3615030214517138	resident
cacwre	0.00716635	26.1	16.4	4	5.7	26.2	83.2	11.3	70.7	13.7	86.4	38.9	Shrubland	3	1	Carnivore	Invertivore	Insessorial	3.415068339083737e-4	0.00249724	0.1367538433078902	resident
calcon	0.14803358373840036	96.5	65.3	33.2	39	115.8	788	323.5	464.5	41.1	350.8	8442.7	Shrubland	3	1	Scavenger	Scavenger	Terrestrial	0.056354235733029424	0.2229262946832405	0.25279312973422025	resident
calgna	0.1767176717671767	10.9	6.7	2.2	2.4	17.1	46.6	5	42.2	10.6	50	5.8	Shrubland	2	1	Carnivore	Invertivore	Insessorial	0.010100320750508152	0.021260474587570976	0.4750750369614453	resident
calqua	0.0841664	14.1	7.2	5.6	6.8	28.5	108.2	28.3	79.5	26.2	82.2	165.7	Shrubland	2	1	Herbivore	Omnivore	Terrestrial	0.0448541	0.12649423689149514	0.35459409555643634	resident
calthr	0.23080342771296736	40.2	30.5	6.5	6.9	36.4	102.4	9.8	92.4	9.5	133	84.4	Shrubland	2	1	Omnivore	Invertivore	Generalist	0.2239478232406132	0.41482197532483017	0.5398648976232486	resident
caltow	0.18136151705932066	16.2	10.1	5	7.7	26.9	88.8	11.7	77.1	13.1	101	52.8	Shrubland	2	1	Herbivore	Granivore	Generalist	0.18193792385873717	0.3881799988765938	0.4686947405463232	resident
cantow	0.0327204	16.5	10.1	5.5	7.8	24	93.4	11.8	79.2	13.1	97	44.4	Shrubland	2	1	Herbivore	Granivore	Generalist	0.00346152	0.017307014456892273	0.2000067120886952	resident
canwre	0.0796281	23.9	15.7	3.2	3.4	18.6	64.3	8.3	55.3	13.2	56	12	Rock	3	1	Carnivore	Invertivore	Insessorial	0.0163157	0.0561745	0.29044747436451324	resident
chbchi	0.3176514465341787	10.8	6.7	2.8	3.2	15.8	61.1	10.9	50.2	17.8	47	9.4	Forest	1	1	Omnivore	Invertivore	Insessorial	0.1201247808552471	0.27448790487169294	0.43763232813991715	resident
chirav	0.00379023	55.8	34.3	17.2	20.1	59.5	351.1	146.7	204.4	41.7	181.5	533.5	Grassland	3	1	Carnivore	Omnivore	Terrestrial	1.065113367308409e-4	4.745978813995111e-4	0.2244243830519354	resident
chukar	0.026141470257550918	21.8	14.1	8	8.6	39.8	153.8	44.9	110.3	29	81.7	502.1	Shrubland	3	1	Herbivore	Granivore	Terrestrial	3.0399787407818464e-4	0.00173842	0.17487009555772434	resident
clanut	0.26767973641661563	44.3	35.4	11.6	12.3	36.7	191	61.6	129.3	32.2	112	129.8	Forest	1	2	Omnivore	Omnivore	Insessorial	0.26190445254919065	0.547938	0.4779821919566636	resident
compea	0.2865853658536585	49.1	22.8	13	12.2	130	445.2	124.4	311.1	28.7	403.2	4154.8	Forest	2	1	Omnivore	Omnivore	Terrestrial	3.5472886299496883e-6	1.800896777373166e-5	0.196973	resident
comrav	0.12941563058316377	77	49.2	21.9	27.9	67.1	419.7	167.2	252.7	39.8	228.7	928	Forest	3	2	Omnivore	Omnivore	Terrestrial	0.00636577	0.015198478243555092	0.41884290933367135	resident
cowscj1	0.13913685831408534	30.1	18.8	8.5	9.5	40.3	123.7	18.4	104.1	15	139.2	85.7	Shrubland	2	1	Omnivore	Omnivore	Terrestrial	0.15901193542403513	0.36135284076221497	0.4400461750587745	resident
crcwar	0.5816326530612245	13.7	8.6	3.3	3.6	16.4	62.3	15.4	46.9	24.7	52.9	9	Forest	2	1	Carnivore	Invertivore	Insessorial	1.0254005034149794e-5	1.705360617507012e-5	0.6012807454847673	resident
crithr	0.0216608	32.1	22.3	5.7	6.1	29.6	101.2	19.5	81.5	19.3	109.4	62.7	Shrubland	2	1	Carnivore	Invertivore	Terrestrial	0.00885056	0.0369585	0.2394726325137378	resident
cubthr	0.00749913	35.2	23.7	6.1	6.5	32.4	111.6	19.8	92.2	17.7	109.2	80.5	Shrubland	3	1	Omnivore	Invertivore	Terrestrial	4.31341632861731e-4	0.00210737	0.20468218509593572	resident
dowwoo	0.16564785680292382	17.4	12.2	4.9	4.8	15.8	91.3	24.3	65.9	27	58.6	25.6	Woodland	2	1	Carnivore	Invertivore	Insessorial	0.0046569	0.011671027514827629	0.3990134132280201	resident
dusgro	0.3736543662707585	26.4	15.2	10.6	10.2	38.4	226.5	89.3	137.2	39.4	146.2	1047.3	Forest	1	1	Herbivore	Herbivore terrestrial	Generalist	0.2549859721649277	0.49982663018726387	0.5101488331451953	resident
easowl1	0.029137456670759954	22	12.5	6.4	11.8	35.5	168.5	48.4	120.1	28.8	77.5	180	Woodland	2	1	Carnivore	Invertivore	Insessorial	8.64738539429798e-5	2.8310615609626404e-4	0.3054467452610824	resident
egygoo	0.0695187	51.6	30.1	20.8	16.7	75.8	356	143	233.2	38	128.8	1873	Wetland	3	2	Herbivore	Omnivore	Generalist	5.0651622445838014e-6	1.3016263754280264e-5	0.38914102696468295	resident
eletro	0.12167449139280125	19.6	12.3	9.1	9.9	14.6	130.7	51.7	79	39.5	160.6	70.9	Woodland	1	1	Omnivore	Omnivore	Insessorial	0.00100736	0.00298554	0.3374123447674233	resident
eucdov	0.032323988673055484	21.5	9.6	3.8	4.2	22.1	174.6	62.7	111.2	36.1	132.3	149	Human Modified	3	1	Herbivore	Omnivore	Terrestrial	3.746900934546228e-4	9.518796643762063e-4	0.39363178716520625	resident
eutspa	0	13.2	8.2	5.5	6.5	16.4	67.9	16.7	51.2	24.6	51	21.4	Woodland	2	1	Omnivore	Granivore	Terrestrial	0	0	NA	resident
fatwar	0.2527881040892193	16.4	8.9	4.6	4.3	23.6	74.3	12.7	61.9	17	69.6	25.6	Woodland	2	1	Carnivore	Invertivore	Generalist	1.1923365794738154e-7	4.994516927674277e-7	0.23872910968969993	resident
fepowl	0	14.9	10	7.1	10.6	18	94.1	16.8	77.3	17.9	63.4	63.3	Shrubland	2	1	Carnivore	Invertivore	Insessorial	0	9.04033203367838e-8	0	resident
fisspa	0.012345679012345678	15	9.2	4.8	6.2	20.2	68.8	8.3	60.5	12.1	62.2	19.5	Shrubland	2	1	Herbivore	Omnivore	Generalist	2.0963182964682124e-4	0.00417724	0.050184299431621386	resident
flctan	0.6346153846153846	20.7	13.5	7.6	8.9	21.8	97.1	22.5	74.9	23.1	84.9	36.1	Forest	1	2	Omnivore	Invertivore	Insessorial	4.211289395635975e-6	6.9501884757800595e-6	0.6059244882799121	resident
gamqua	0.012903191869884487	14.9	9.6	6.3	6.6	30.7	112.8	32	80.8	28.4	87.8	166	Shrubland	2	1	Herbivore	Omnivore	Terrestrial	0.00165209	0.00954937	0.17300485163416937	resident
gilfli	7.989347536617843e-4	36.3	28	8.3	7.6	26.4	138.4	38	100	27.5	94.4	111	Shrubland	2	1	Omnivore	Invertivore	Terrestrial	5.530192862262872e-4	0.00150875	0.3665415108669811	resident
gilwoo	0.00881635	29.5	21.2	6.4	6.5	19.9	131.4	28.6	102.7	21.8	90.6	64.7	Shrubland	3	1	Omnivore	Omnivore	Insessorial	0.00170959	0.00658367	0.2596712442432191	resident
grekis	0.6	29.3	21.1	10.1	9.1	25.8	111.9	20.6	92.5	18.1	84.8	62.9	Human Modified	3	1	Carnivore	Omnivore	Insessorial	1.4634975756538693e-9	1.5627617137820607e-9	0.9364815907295547	resident
greroa	0.019537505924613965	57.8	35.4	10.1	12.5	59.5	181	12	172	6.5	287.4	376	Shrubland	2	1	Carnivore	Invertivore	Terrestrial	0.00150553	0.00573696	0.26242615605985486	resident
grhowl	0.11850434520331027	42.2	22.5	14.9	22.8	70.1	351.7	112.9	240.9	32	188.4	1354.5	Forest	2	1	Carnivore	Vertivore	Insessorial	0.019230354279148775	0.0461004	0.4171410621220405	resident
grnkin	0.00438596	42	34.2	6.2	8.7	7.8	76.8	19.7	57.3	25.6	57.8	33.7	Riverine	3	1	Carnivore	Aquatic predator	Insessorial	0	1.5672382541281869e-6	0	resident
gryjay	0.3102042833282271	24.6	14.3	9	8.6	36.3	150.4	27.2	123.2	18.1	135.9	71.6	Forest	1	1	Omnivore	Omnivore	Insessorial	0.010508356820371722	0.017947904485459205	0.5854921296737033	resident
grypar	0.0642962	20.9	12.7	8.4	8.1	39.3	151.2	51	99.9	33.8	75.3	405.3	Grassland	3	1	Herbivore	Omnivore	Terrestrial	0.00128281	0.00404959	0.31677626883384713	resident
gusgro	0.0403439	28.8	15.2	9.4	12.7	53.8	285	109.9	175.1	38.6	286	1902.5	Shrubland	3	1	Herbivore	Herbivore terrestrial	Terrestrial	0.028360148936810433	0.15423604586640471	0.18387497408598805	resident
haiwoo	0.19005268116427843	31.6	24.1	8.2	8.1	23.1	126.7	32.4	95.5	25.3	81.7	62.7	Forest	1	1	Carnivore	Invertivore	Insessorial	0.047369641968541945	0.11461434860927498	0.4132959140223097	resident
himsno	0.3482794577685089	37.7	25.6	16.9	17.4	66.5	279.8	110.2	169.2	39.5	153	2428	Grassland	3	1	Herbivore	Herbivore terrestrial	Terrestrial	9.089420863499093e-4	0.00176387	0.5153112661070754	resident
houfin	0.052602	10.6	8.4	6.6	8.2	17.4	77.2	21.2	55.8	27.5	66.2	21.4	Shrubland	2	2	Herbivore	Granivore	Insessorial	0.018827670551963365	0.0460171	0.4091449562062802	resident
houspa	0.0438001	13.5	9.1	6.3	7.4	17.9	74.9	20.4	54.4	27.3	57.2	26.5	Human Modified	3	1	Herbivore	Granivore	Terrestrial	1.883431407747069e-4	3.7831212725143916e-4	0.49785118479569024	resident
hrshaw	2.865094957432875e-4	34.4	21.4	11.4	16.6	81.6	320.8	99.8	223.2	30.8	222	850.3	Shrubland	2	2	Carnivore	Vertivore	Insessorial	4.703658302735679e-5	1.4007483133590765e-4	0.3357961068292155	resident
hutvir	0.18024351601071742	13.1	6.9	3.7	3.8	19.5	63.2	10.8	52.6	17	49.1	11.3	Forest	1	1	Carnivore	Invertivore	Insessorial	0.10434739288815569	0.2734881829492193	0.3815426018151969	resident
incdov	0.00230783	16.1	7.1	3.5	3.8	15.5	92.5	24.2	69	26	88.7	47.5	Human Modified	3	1	Herbivore	Granivore	Terrestrial	1.1808096359167688e-6	1.0169119401426477e-5	0.11611719651468841	resident
issjay	0	38.2	23.8	8.9	10.5	45.5	139.6	18.2	119.3	13.2	153.5	85.7	Shrubland	2	1	Omnivore	Omnivore	Terrestrial	0	0	NA	resident
juntit1	0.0607606	11.7	8.3	4.2	5.1	20.8	72.5	7.7	64.8	10.5	63.4	15.9	Woodland	2	1	Omnivore	Invertivore	Insessorial	0.0493873	0.19358815634815277	0.2551150575142227	resident
labwoo	0.014301646972858118	19	13.8	6.9	6.3	17.8	96.8	23.8	73	24.6	58.2	31.6	Shrubland	2	1	Carnivore	Invertivore	Insessorial	0.0018482	0.00826036	0.22374273732496638	resident
leagre	0	23.1	12.9	4.2	6	29.1	97	23	75	23.4	22.7	132.6	Wetland	3	1	Carnivore	Aquatic predator	Aquatic	0	0	NA	resident
lecthr	0	37.4	25.9	5.2	5.8	31.1	96	14.7	82.1	15.2	115	61.9	Shrubland	3	2	Carnivore	Invertivore	Terrestrial	5.333181380621948e-5	5.811935804574435e-4	0.0917626	resident
licpar	0.1685082872928177	35.4	28.7	18	31.9	21.2	192.4	69.8	121.7	36.5	109	302	Woodland	2	1	Herbivore	Omnivore	Insessorial	3.1240254602012303e-4	9.132765776107409e-4	0.3420678397746844	resident
marmur	0.00838223	24.9	14.4	4.1	5.8	15.2	123.5	72.2	51.2	58.4	31	220	Marine	3	3	Carnivore	Aquatic predator	Aquatic	6.54262580336996e-5	5.078885934700771e-4	0.12882009731048286	resident
mexchi	0.17532467532467533	10.8	6.9	3.1	4.1	16.8	67.8	11.8	56	17.4	59.2	10.1	Forest	2	1	Carnivore	Invertivore	Insessorial	6.28792351283251e-4	0.00131882	0.4767841126957603	resident
mexduc	0.020005406866720737	59.2	42.4	21.9	15.9	40.5	244.5	119.2	125.2	48.8	85.2	843.4	Wetland	3	2	Herbivore	Herbivore aquatic	Aquatic	1.2302522267548446e-5	2.135116270328114e-4	0.0576199	resident
mexjay4	0.147809	30.7	19.7	7.8	8.9	39.9	160.8	29.6	131.2	18.4	129.2	113.3	Forest	2	1	Omnivore	Omnivore	Generalist	0.023453957740009277	0.0928978	0.25247057891018515	resident
mitpar	0.22916666666666666	31.9	29.9	18	34.3	18.4	194.9	86.4	107.7	44.5	166.9	249	Forest	1	1	Herbivore	Granivore	Insessorial	0.000143238	2.644186796368293e-4	0.541711	resident
monpar	0	22.4	19.3	12.8	19.5	15.8	147.2	64.4	82.8	43.8	141.4	120	Human Modified	2	1	Herbivore	Omnivore	Insessorial	0	0	NA	resident
monqua	0.096718	15.5	9	7.9	9.3	28.2	117.9	28.4	89.4	24.1	42.6	185.4	Forest	2	1	Herbivore	Omnivore	Terrestrial	0.0165906	0.12712287610756162	0.13050827994953063	resident
mouqua	0.2499250524632757	15.4	8.7	6.6	8	35	134	41.4	89.8	31.6	73	233	Shrubland	2	1	Herbivore	Omnivore	Terrestrial	0.3438279533872006	0.8127772561897822	0.4230285121400067	resident
neocor	0.00198915	62.6	44.6	11.9	14.9	48.7	275.4	91.8	191.7	32.4	187.2	1239.3	Wetland	3	1	Carnivore	Aquatic predator	Generalist	1.2150446387945026e-7	1.4996807998448007e-6	0.0810202	resident
nopowl	0.3174437541360532	13.3	9	6.2	9.3	18.2	89.4	20.9	68.5	23.3	63.5	61.3	Forest	2	1	Carnivore	Invertivore	Insessorial	0.17514536577050444	0.40505711990295096	0.43239670941339864	resident
norbob	0	14.9	8.6	7	8.4	29.6	109.8	30.3	79.4	27.6	56.8	171.9	Human Modified	2	1	Herbivore	Omnivore	Terrestrial	0	0	NA	resident
norcar	0.023408475536804987	17.6	14.7	9.3	12.3	24.5	93.5	14.2	77.7	15.5	101.8	42.6	Shrubland	2	1	Herbivore	Omnivore	Insessorial	1.3243578939365158e-4	5.202717260226052e-4	0.2545511946345848	resident
nutfly	0.024115755627009645	17.5	12.3	6.5	5.5	18.9	83.2	14.9	65.6	18.5	81.9	23	Woodland	2	2	Omnivore	Invertivore	Insessorial	1.81965442420697e-8	1.5645272281253144e-6	0.011630698344491966	resident
nutman	0.14853911404335532	11.8	8.8	6.7	7.5	14	52.6	11.9	42.4	22	39	13.6	Grassland	2	1	Herbivore	Granivore	Generalist	1.775062061530104e-4	4.3402886411260275e-4	0.40897327535101186	resident
nutwoo	0.17220639120700182	19.5	16	5.9	5.8	18	102.2	24.8	76.7	24.4	70.8	37.4	Woodland	2	1	Carnivore	Invertivore	Insessorial	0.17368943061000613	0.3479184734940263	0.4992245133341226	resident
oaktit	0.20940161771331717	11.2	8.4	4.3	5	20.7	68	9.7	57.4	14.4	57.6	15.9	Shrubland	2	1	Omnivore	Invertivore	Insessorial	0.23141352716472444	0.49240450085114174	0.4699663117715547	resident
oliwar	0.24583808437856328	14.3	8.2	3.1	2.9	18.6	71	19.3	50.7	27.6	52.8	11	Forest	1	2	Carnivore	Invertivore	Insessorial	0.0211338	0.0536801	0.3936997907651007	resident
orabis1	0	13.1	8.2	5	6.4	17.8	58.6	9.9	48	17.2	35.7	16	Grassland	3	1	Herbivore	Granivore	Terrestrial	0	2.8474451835412375e-8	0	resident
peflov	0	19.4	17.2	10.6	17.7	13.4	100.8	41.1	59.9	40.7	45.8	53.8	Shrubland	2	1	Herbivore	Granivore	Terrestrial	0	0	NA	resident
pelcor	0.018338620142743855	51.9	38.8	8.4	10	53.6	254.4	87	171.3	33.6	137.4	1844	Marine	3	1	Carnivore	Aquatic predator	Aquatic	4.7742244347396184e-4	0.00291003	0.16406093615345166	resident
phaino	0.049305998158770625	13.4	8.1	5	4.1	20.9	92.6	16.6	81.9	16.9	92.7	22.1	Shrubland	2	1	Omnivore	Frugivore	Insessorial	0.018094516970024153	0.0412922	0.43820644999411856	resident
pilwoo	0.31962873072387776	52.1	37.4	14.6	11.9	29.3	228.4	56.4	166.6	25.3	167.3	286.6	Forest	1	1	Carnivore	Invertivore	Insessorial	0.0174966	0.042385767529228284	0.4127944862590778	resident
pinjay	0.0746702	37.9	23.8	8.3	8.8	37.7	147.8	39.2	107.8	26.6	106.2	104.8	Forest	2	2	Omnivore	Omnivore	Generalist	0.0363146	0.1441352422026996	0.25194782315225334	resident
pitwhy	0.0666067	10.4	6.3	4.3	6.3	15.7	69	13.8	54.5	20.2	47.3	15.7	Shrubland	3	1	Herbivore	Granivore	Terrestrial	1.3589617833762678e-5	3.467434275149315e-5	0.39192142533624463	resident
plcsta	0.0338983	35.8	32.3	2.5	2.7	4.2	62.7	41.5	20.6	66.8	35.2	7.3	Woodland	2	1	Herbivore	Nectarivore	Aerial	4.0633361386734766e-8	3.390005715350721e-6	0.0119862	resident
pygnut	0.20337170462515652	14.1	9.7	3.2	3.7	16.8	66.4	11.9	54.4	18	38.3	10.6	Forest	1	1	Omnivore	Invertivore	Insessorial	0.22314545859483886	0.7352721662025324	0.30348688397565826	resident
pyrrhu	0.00818308	15.3	10.3	7.3	12.6	24.4	93.3	13.9	79.4	14.9	103.2	35.2	Shrubland	2	1	Herbivore	Omnivore	Generalist	6.266332897960065e-5	0.00110901	0.0565041	resident
recpar	0.12764084507042253	33.5	26.6	16.4	27.5	20.1	199	70.9	124.6	36.4	99.6	316	Forest	2	1	Herbivore	Omnivore	Insessorial	0.059193707227322985	0.26738176563270133	0.221383	resident
redcro9	0.10294117647058823	19	16.1	6.8	11.4	16.6	96	36	59.6	37.6	57.3	34.4	Forest	1	2	Herbivore	Granivore	Insessorial	0.038195908857218866	0.7961198037356471	0.047977589149260605	resident
redegr	0.034482758620689655	101.5	87	12.2	15.3	144.5	313.2	116.5	196.8	37.2	103	614	Coastal	3	1	Carnivore	Aquatic predator	Terrestrial	4.623913628471119e-5	1.2141391581388282e-4	0.3808388517473718	resident
relpar	0.0443686	37.9	29.9	16.8	29.6	22.8	209.6	57.8	148.2	28.1	115.9	416	Forest	2	1	Herbivore	Frugivore	Insessorial	6.953348057639475e-6	2.7726944092955704e-5	0.2507794596594595	resident
rempar	0.055350553505535055	31	27.7	17.3	33	15.4	171.8	71.3	100.4	41.5	139	151	Woodland	2	1	Herbivore	Frugivore	Insessorial	1.7968302156334603e-4	0.00147206	0.12206194782048933	resident
rewbul	0.1617161716171617	17.5	9.1	4.5	4.8	20.5	86.8	12.4	74.8	14.2	88.1	29.5	Shrubland	2	1	Herbivore	Omnivore	Insessorial	9.515969324447826e-6	5.1172777696806365e-5	0.18595764687289404	resident
ridrai1	0.023928215353938187	62.1	37.5	5.7	8.4	50.2	147.8	34.8	112.9	23.5	55.8	342	Coastal	1	2	Carnivore	Aquatic predator	Terrestrial	0.00330118	0.0050517	0.6534776099131715	resident
rinphe	0.018125810386760678	34.9	20.8	12.5	11.9	63.4	231.6	60.4	170.9	26.1	393.1	1120.3	Human Modified	2	1	Herbivore	Omnivore	Terrestrial	6.265851068497097e-4	0.00133292	0.4700835380748008	resident
rinphe1	0.0456884	34.9	20.8	12.5	11.9	63.4	231.6	60.4	170.9	26.1	393.1	1120.3	Human Modified	2	1	Herbivore	Omnivore	Terrestrial	6.31522918191791e-4	0.00127237	0.4963359325269606	resident
rocpig	0.0313272	23.2	12.1	4.3	5	26.5	219.6	98.8	120.4	45.1	105.5	354.2	Human Modified	3	1	Herbivore	Granivore	Terrestrial	1.8301746819847115e-4	4.3929500390902716e-4	0.41661632062715637	resident
rorpar	0	25.4	22.7	14.4	20.8	13.8	155.8	75.3	82.2	47.7	215.2	116.1	Forest	2	1	Herbivore	Omnivore	Insessorial	0	0	NA	resident
rucspa	0.12134495641344957	14.9	8.2	4.1	5	19.8	59.9	7.7	52.2	12.8	62	18.7	Shrubland	2	1	Herbivore	Granivore	Generalist	0.022441093141631833	0.0705332	0.31816353994508956	resident
rucwar	0.0888889	12.6	7.2	3.9	4	20.1	51.1	5.7	44.6	11.3	61.8	10.4	Shrubland	2	1	Carnivore	Invertivore	Insessorial	5.580661180546213e-7	1.0903059993416897e-5	0.051184357271405745	resident
rufgro	0.33158307252985764	25.4	13.3	10	9.7	42.2	183.2	69.8	112.2	38.3	152	530.9	Shrubland	1	1	Herbivore	Herbivore terrestrial	Generalist	0.012071572411120527	0.026040632463908486	0.46356679039387216	resident
rugdov	0	14.2	8.3	3.1	3.6	16.4	86.8	17.7	70.1	19.9	65.8	46	Human Modified	3	2	Herbivore	Granivore	Terrestrial	0	1.1081702229817491e-7	0	resident
ruwspa	0.00780478	13	7.5	4	5.9	17.9	60.2	8.2	52.8	13.5	64.2	15.3	Shrubland	2	1	Omnivore	Granivore	Generalist	0.00212208	0.013694313882130212	0.15496043990280148	resident
saggro	0.0316117	36.8	17.4	12.8	15.7	49.4	306	115.6	184.1	38.7	242	1902.5	Shrubland	3	1	Herbivore	Herbivore terrestrial	Terrestrial	0.018220287570573458	0.049493429044645765	0.36813548631148124	resident
scaqua	0.00167276	14	8.2	6	6.9	31.7	116	27.8	87.4	24.2	79.4	183.9	Shrubland	3	1	Herbivore	Omnivore	Terrestrial	1.0926365089270939e-5	7.133619331647071e-5	0.1531672014064166	resident
shtgro	0.028871771110853702	22.3	11.6	8.4	9.2	40	200.6	79.4	120.6	39.6	103.2	882.4	Grassland	3	1	Herbivore	Herbivore terrestrial	Terrestrial	0.00539362	0.010199247317263281	0.5288250333173392	resident
soogro1	0.26114508552689886	25.9	14.4	9.6	10.6	41.8	223.2	88.8	134.4	39.9	140	1047.3	Forest	2	1	Herbivore	Herbivore terrestrial	Generalist	0.0668028	0.152887	0.43694211523274457	resident
spodov	0	19.4	9.9	3.2	3.4	21.1	137.7	42.6	94.9	31	127.2	159	Woodland	3	1	Herbivore	Granivore	Terrestrial	0	0	NA	resident
spoowl	0.3600141459389367	36.9	18	10.6	16.6	57	320	105.6	214.4	33	190.4	586.4	Forest	1	1	Carnivore	Vertivore	Insessorial	0.2231307611496308	0.5687975944834712	0.39228499437002234	resident
sprgro	0.559423	22.4	11.2	8.2	8.3	35.9	179.5	64.8	115.3	36	111.1	473.7	Forest	1	1	Herbivore	Herbivore terrestrial	Terrestrial	0.0034219	0.00508973	0.6723144617659631	resident
stbori	0	22.9	14.9	5.2	7.5	23.7	95.4	17.7	77.7	18.5	87.1	36.8	Woodland	2	1	Omnivore	Invertivore	Insessorial	0	0	NA	resident
stejay	0.28077	33.7	21.1	10.2	9.5	43	145.8	20	125.8	13.7	133.2	128	Forest	1	1	Omnivore	Omnivore	Insessorial	0.20502291984745702	0.5137809156662702	0.3990473635665966	resident
tribla	0.00624418	22.2	14.7	4.9	7.3	26.7	113.2	35.3	77.9	31.2	83	57.9	Wetland	2	2	Omnivore	Invertivore	Terrestrial	0.00810895	0.033177257645437996	0.244413	resident
tuffly	0.6557377049180327	12.1	6.4	4.4	2.6	12.6	70	17.4	51.4	25.3	63	8.6	Forest	1	1	Carnivore	Invertivore	Insessorial	5.194577201893131e-6	5.871524222586598e-6	0.8847067652230088	resident
verdin	0.00595879	9.8	7	3.2	3.9	15	52.1	7.6	45	14.4	48.9	6.8	Shrubland	2	1	Carnivore	Invertivore	Insessorial	0.00160127	0.0058606	0.2732256893042407	resident
wesgul	0.0233439	64.8	23.8	8.5	18.3	64.2	397.5	200.6	193	51	145.2	922.8	Marine	3	2	Carnivore	Omnivore	Generalist	0.018276364199319307	0.0809599	0.22574576442922192	resident
wesowl1	0.15574510487021864	24.4	12.9	6.8	12.7	39.9	176.8	47.9	128.8	27.1	85.2	141.8	Forest	2	1	Carnivore	Invertivore	Insessorial	0.0408542	0.10974949773672674	0.3722491342199691	resident
whbnut	0.19538649420139262	19.1	12.2	4	4.2	18.5	88.6	27.6	60.9	31.2	48.8	21	Forest	1	1	Omnivore	Omnivore	Insessorial	0.0286775	0.0805278	0.3561191009510847	resident
whhwoo	0.320697	26	20.5	7.3	7.2	20.4	127	33.1	95.3	25.8	90	61.1	Forest	2	1	Carnivore	Invertivore	Insessorial	0.3913880210260511	0.899363	0.43518363828727413	resident
whsowl1	0.17190152801358236	19.7	9.8	5.1	10.1	24.9	148.8	36	112.7	24.2	77.2	88.3	Forest	1	1	Carnivore	Invertivore	Insessorial	0.0429809	0.14680215057534649	0.29278098640595374	resident
whtkit	0.0749892	25.3	15.3	8.8	10.9	31.8	294	120.3	168.4	41.5	170.3	346	Human Modified	3	2	Carnivore	Vertivore	Aerial	0.00296043	0.00650983	0.4547630615060235	resident
whtpta1	0.36218065361380014	16.8	7.3	6.8	6.4	30.8	173	71.7	105.8	40.4	86.4	355	Grassland	3	1	Herbivore	Herbivore terrestrial	Terrestrial	0.00643857	0.0145667	0.44200488560688694	resident
whtrob1	0.37333333333333335	22.8	12.9	5	6.3	29.3	117.2	26.8	89.1	23.1	92.6	70.2	Forest	1	1	Omnivore	Invertivore	Generalist	8.267017128083952e-7	1.4207411246359872e-6	0.5818806103893186	resident
wiltur	0.14393707762426597	48.6	25.9	17.6	15.3	149.2	448.8	115	332.5	26	351.2	5791.4	Forest	2	1	Herbivore	Omnivore	Terrestrial	0.0281314	0.0799114	0.3520326675861653	resident
wooscj2	0.0804933	33.2	21.6	8.6	8.9	40.6	127.7	19.4	108.3	15.2	134.2	90.2	Shrubland	2	1	Omnivore	Omnivore	Terrestrial	0.0722889	0.20343368740480172	0.355344	resident
wrenti	0.23630958174433936	12.8	6.7	3	3.8	24.9	58	6.8	50.9	11.8	83.4	14.7	Shrubland	2	1	Omnivore	Invertivore	Insessorial	0.28717580108563795	0.6056360538282494	0.4741722347445935	resident
y00678	1.175226231049477e-4	44.6	30.3	14.5	23.7	81.9	380	101.7	276.8	26.7	205.7	1078.6	Shrubland	3	1	Omnivore	Omnivore	Terrestrial	7.747347635445976e-9	1.793866623941618e-8	0.43187980265906967	resident
yebmag	0.0717851	36.3	23.3	11.4	13.2	48.2	188.8	49.9	140.2	26.2	241.5	158.3	Shrubland	2	1	Carnivore	Omnivore	Terrestrial	0.0477194	0.23876482861223888	0.199859	resident
yecpar	0.062963	21.2	15.6	8.9	14.3	11.3	115	51	62.8	44.8	89	61.6	Forest	2	1	Herbivore	Omnivore	Insessorial	1.1031917020247713e-5	2.6385643836964515e-5	0.41810300663547717	resident
yeejun	0.24449279303780255	12.9	8.2	4.6	5.9	21.4	77.7	16.6	61.3	21.2	68	20.4	Forest	2	2	Omnivore	Omnivore	Generalist	0.010813099567412299	0.0179327	0.6029832793718288	resident
aldfly	0.2424563260984648	15.2	8.5	5.8	4	17.3	68.4	12.4	52.2	19.2	56.1	12.7	Shrubland	1	3	Carnivore	Invertivore	Insessorial	4.017606036088771e-6	6.3536393311766115e-6	0.6323314602348954	breeding
aldfly	0.2424563260984648	15.2	8.5	5.8	4	17.3	68.4	12.4	52.2	19.2	56.1	12.7	Shrubland	1	3	Carnivore	Invertivore	Insessorial	0	0	NA	nonbreeding
allhum	0.21408580437170086	20.2	16.2	1.9	1.9	4.7	40.4	26.2	15.1	63.4	25.8	3.4	Shrubland	2	1	Herbivore	Nectarivore	Aerial	0.14858384304099326	0.4152084134762916	0.35785364221545907	breeding
allhum	0.21408580437170086	20.2	16.2	1.9	1.9	4.7	40.4	26.2	15.1	63.4	25.8	3.4	Shrubland	2	1	Herbivore	Nectarivore	Aerial	0.12721007172285664	0.2768222776022584	0.4595369737750428	nonbreeding
ameavo	0.011604051801513015	91.2	73.9	6.6	5.2	92	218.2	104.4	113.8	47.8	81.8	304.5	Wetland	3	2	Carnivore	Aquatic predator	Terrestrial	7.374188049720961e-4	0.0029388	0.25092499148660574	breeding
ameavo	0.011604051801513015	91.2	73.9	6.6	5.2	92	218.2	104.4	113.8	47.8	81.8	304.5	Wetland	3	2	Carnivore	Aquatic predator	Terrestrial	0.00464661	0.012415583165374538	0.3742565661100159	nonbreeding
amebit	0.0316386	82.4	58.6	10.7	15.2	89.7	270.8	84.7	180.1	32	88.6	706	Wetland	1	3	Carnivore	Aquatic predator	Terrestrial	3.0072120231753376e-4	9.337044545862862e-4	0.32207322224973195	breeding
amebit	0.0316386	82.4	58.6	10.7	15.2	89.7	270.8	84.7	180.1	32	88.6	706	Wetland	1	3	Carnivore	Aquatic predator	Terrestrial	3.9486835422384827e-4	8.547507652866598e-4	0.46196899758424936	nonbreeding
amecro	0.11045248018889862	49.9	33.2	13.9	16.6	55	293.5	106.9	186.2	36.5	167.1	448.8	Human Modified	2	2	Omnivore	Omnivore	Terrestrial	0.00667721	0.017039	0.39187776965142584	breeding
amecro	0.11045248018889862	49.9	33.2	13.9	16.6	55	293.5	106.9	186.2	36.5	167.1	448.8	Human Modified	2	2	Omnivore	Omnivore	Terrestrial	0.00837274	0.019739828384011397	0.42415475280858544	nonbreeding
amegfi	0.0904873	11.5	8.2	4.3	6.3	13.5	69.8	19.1	50.3	27.6	48.3	12.8	Forest	1	1	Herbivore	Granivore	Insessorial	0.00396069	0.011246914567754278	0.3521576830142016	breeding
amegfi	0.0904873	11.5	8.2	4.3	6.3	13.5	69.8	19.1	50.3	27.6	48.3	12.8	Forest	1	1	Herbivore	Granivore	Insessorial	0.00216371	0.00526425	0.4110186577188275	nonbreeding
amekes	0.10768760291085129	17.1	11	8.4	10.1	33.7	182.4	77.9	100.1	43.7	126.5	114.6	Grassland	3	3	Carnivore	Omnivore	Insessorial	0.00845286	0.0246692	0.342649	breeding
amekes	0.10768760291085129	17.1	11	8.4	10.1	33.7	182.4	77.9	100.1	43.7	126.5	114.6	Grassland	3	3	Carnivore	Omnivore	Insessorial	0.00300694	0.00965403	0.3114697210350701	nonbreeding
ameoys	0	86	66.6	8.2	12.4	54	246.8	117.5	127	48	95.8	601.5	Coastal	3	1	Carnivore	Aquatic predator	Terrestrial	0	0	NA	breeding
ameoys	0	86	66.6	8.2	12.4	54	246.8	117.5	127	48	95.8	601.5	Coastal	3	1	Carnivore	Aquatic predator	Terrestrial	7.130354879312253e-8	3.581953831922388e-7	0.19906328260756742	nonbreeding
amepip	0.3466986896778924	14.5	9.4	3.1	3.1	21.2	85	24.1	60.9	28.4	67.6	20.7	Grassland	3	3	Carnivore	Invertivore	Terrestrial	0.002549	0.00652468	0.3906705117715226	breeding
amepip	0.3466986896778924	14.5	9.4	3.1	3.1	21.2	85	24.1	60.9	28.4	67.6	20.7	Grassland	3	3	Carnivore	Invertivore	Terrestrial	0.00230049	0.00724626	0.31747275465297475	nonbreeding
amered	0.26447116186031006	12.3	6.8	4	3	17	62	15.6	48	24.6	52.6	8.2	Forest	1	3	Carnivore	Invertivore	Insessorial	0.00243309	0.00597257	0.4073768981479779	breeding
amered	0.26447116186031006	12.3	6.8	4	3	17	62	15.6	48	24.6	52.6	8.2	Forest	1	3	Carnivore	Invertivore	Insessorial	1.526848179985177e-6	6.057391665738088e-6	0.2520636379881722	nonbreeding
amerob	0.1469327039516257	23.4	12.5	5.6	6.8	32.7	127	36.9	90.3	29	95.7	78.5	Forest	3	3	Omnivore	Invertivore	Generalist	0.028473296916969718	0.0648643	0.43896725441288187	breeding
amerob	0.1469327039516257	23.4	12.5	5.6	6.8	32.7	127	36.9	90.3	29	95.7	78.5	Forest	3	3	Omnivore	Invertivore	Generalist	0.029819616481259748	0.0900568	0.33112025303294323	nonbreeding
amewig	0.036596	44.9	26.9	16	12.3	34.6	253.2	135.4	116.6	53.7	93.8	754.6	Wetland	3	3	Herbivore	Omnivore	Terrestrial	0.00100372	0.00192221	0.5221708824942869	breeding
amewig	0.036596	44.9	26.9	16	12.3	34.6	253.2	135.4	116.6	53.7	93.8	754.6	Wetland	3	3	Herbivore	Omnivore	Terrestrial	0.016552125685746988	0.0589002	0.2810196883324398	nonbreeding
amwpel	0.044558590161196024	319.8	296.8	39.6	38.8	115.9	561	251	308.8	44.9	146.2	5608.5	Wetland	3	2	Carnivore	Aquatic predator	Aquatic	0.00432024	0.010747400183011159	0.40197984045592694	breeding
amwpel	0.044558590161196024	319.8	296.8	39.6	38.8	115.9	561	251	308.8	44.9	146.2	5608.5	Wetland	3	2	Carnivore	Aquatic predator	Aquatic	0.00147105	0.00317916	0.4627172900011689	nonbreeding
annhum	0.10283799917599684	20.6	15.7	1.6	1.7	4.6	49	32.1	16.9	65.6	30	4.2	Woodland	2	2	Herbivore	Nectarivore	Aerial	0.1495165524215538	0.3242455004323865	0.46112144107526887	breeding
annhum	0.10283799917599684	20.6	15.7	1.6	1.7	4.6	49	32.1	16.9	65.6	30	4.2	Woodland	2	2	Herbivore	Nectarivore	Aerial	0.16620770505129656	0.33952672465954725	0.4895276070475972	nonbreeding
arcloo	0.10526315789473684	71	41.3	8.5	14.2	72.8	285.8	145.3	140.4	50.8	45	2251.1	Wetland	3	3	Carnivore	Aquatic predator	Aquatic	1.1568664596382737e-8	4.6327404904404777e-8	0.2497153600607315	breeding
arcloo	0.10526315789473684	71	41.3	8.5	14.2	72.8	285.8	145.3	140.4	50.8	45	2251.1	Wetland	3	3	Carnivore	Aquatic predator	Aquatic	5.0711635574683615e-8	1.566004863018432e-7	0.3238280849073374	nonbreeding
astfly	0.0809434	23	14.3	6.8	6.2	22.4	96	19.8	77	20.4	89.7	28.2	Shrubland	2	3	Carnivore	Invertivore	Insessorial	0.0227331	0.0676268	0.3361551163695437	breeding
astfly	0.0809434	23	14.3	6.8	6.2	22.4	96	19.8	77	20.4	89.7	28.2	Shrubland	2	3	Carnivore	Invertivore	Insessorial	2.6288168256265677e-6	1.1232068528050825e-4	0.023404565410737956	nonbreeding
baispa	0.025263466042154566	11.8	7.7	4.8	5.1	22.6	65.6	12.3	53	19	42.6	18.1	Grassland	3	3	Herbivore	Granivore	Generalist	0.00143913	0.0019827	0.7258444896924066	breeding
baispa	0.025263466042154566	11.8	7.7	4.8	5.1	22.6	65.6	12.3	53	19	42.6	18.1	Grassland	3	3	Herbivore	Granivore	Generalist	1.3066244146475521e-5	7.560302738721116e-4	0.0172827	nonbreeding
baleag	0.11975960534624025	76	48.2	24	34.1	81.7	601.8	248.8	353	41.4	294	4700.6	Wetland	3	3	Carnivore	Omnivore	Generalist	0.0022018	0.00617936	0.35631444154548614	breeding
baleag	0.11975960534624025	76	48.2	24	34.1	81.7	601.8	248.8	353	41.4	294	4700.6	Wetland	3	3	Carnivore	Omnivore	Generalist	0.0112072	0.031349	0.3574965489333843	nonbreeding
balori	0.0215489	21.1	13.3	5	6.4	23.4	92.1	25.5	67.4	27.4	73.3	32.8	Forest	1	3	Omnivore	Invertivore	Insessorial	1.3400676555927911e-5	1.582529702487918e-5	0.8467883120841594	breeding
balori	0.0215489	21.1	13.3	5	6.4	23.4	92.1	25.5	67.4	27.4	73.3	32.8	Forest	1	3	Omnivore	Invertivore	Insessorial	5.865776355265451e-7	9.878528065610499e-7	0.5937905238823596	nonbreeding
banswa	0.031179547411326163	9.4	5	3.7	2.5	10.5	101.8	54	47.9	53	47.2	12.7	Riverine	3	3	Carnivore	Invertivore	Aerial	0.00104496	0.00181357	0.5761858254623091	breeding
banswa	0.031179547411326163	9.4	5	3.7	2.5	10.5	101.8	54	47.9	53	47.2	12.7	Riverine	3	3	Carnivore	Invertivore	Aerial	9.847164082302806e-10	1.3978338537586546e-9	0.7044588350628819	nonbreeding
bargol	0.46355009679774034	34.9	18.2	16.6	12.7	38.2	221.7	103	115	47.2	86	921.2	Wetland	3	2	Carnivore	Aquatic predator	Aquatic	0.020795713469074533	0.0316474	0.6571059899852437	breeding
bargol	0.46355009679774034	34.9	18.2	16.6	12.7	38.2	221.7	103	115	47.2	86	921.2	Wetland	3	2	Carnivore	Aquatic predator	Aquatic	0.00442829	0.00900591	0.49170922091376634	nonbreeding
barswa	0.0611033	12.4	6	4.5	2.7	11.7	115.8	62.3	56	52.6	70.4	17.9	Human Modified	3	3	Carnivore	Invertivore	Aerial	3.9305947711603415e-4	0.00107307	0.3662956302770235	breeding
barswa	0.0611033	12.4	6	4.5	2.7	11.7	115.8	62.3	56	52.6	70.4	17.9	Human Modified	3	3	Carnivore	Invertivore	Aerial	3.811338936514623e-7	1.061413699529715e-6	0.359081	nonbreeding
batpig1	0.25475235229498017	25.5	15.1	6	6.1	26.5	205.4	73.8	131.3	36	141.5	366.3	Forest	2	1	Herbivore	Granivore	Terrestrial	0.057604528087823494	0.14488787404524933	0.39758004917535933	breeding
batpig1	0.25475235229498017	25.5	15.1	6	6.1	26.5	205.4	73.8	131.3	36	141.5	366.3	Forest	2	1	Herbivore	Granivore	Terrestrial	0.19123273088393952	0.3667202329740464	0.5214676303324488	nonbreeding
bawwar	0.00556666	13.7	9	2.9	3.3	17.3	68.8	17	49.7	25.5	46.6	10.9	Forest	1	3	Carnivore	Invertivore	Insessorial	3.629257683679143e-6	4.443918013681151e-6	0.8166797120257451	breeding
bawwar	0.00556666	13.7	9	2.9	3.3	17.3	68.8	17	49.7	25.5	46.6	10.9	Forest	1	3	Carnivore	Invertivore	Insessorial	1.7796577374351397e-6	5.134308767488323e-6	0.34662070748536977	nonbreeding
bbwduc	0	50.8	34.6	18.3	16.1	52.7	240.8	79.1	163.4	32.7	66	755.3	Wetland	3	2	Herbivore	Herbivore terrestrial	Terrestrial	0	8.459107230525487e-8	0	breeding
bbwduc	0	50.8	34.6	18.3	16.1	52.7	240.8	79.1	163.4	32.7	66	755.3	Wetland	3	2	Herbivore	Herbivore terrestrial	Terrestrial	0	0	NA	nonbreeding
bcnher	0.0207443	80.5	56.7	12.1	18.6	69.2	285.7	92.7	187.8	33.1	95.8	810	Wetland	3	3	Carnivore	Aquatic predator	Terrestrial	1.6503922148637242e-4	4.0940884345195254e-4	0.4031159173183349	breeding
bcnher	0.0207443	80.5	56.7	12.1	18.6	69.2	285.7	92.7	187.8	33.1	95.8	810	Wetland	3	3	Carnivore	Aquatic predator	Terrestrial	2.0266504399337926e-4	4.912209976976691e-4	0.4125740653255079	nonbreeding
bcrfin	0.4217010403358277	13.6	9.4	6.3	7.9	19.5	103	35.4	67.8	34.3	71.4	26.6	Grassland	3	3	Herbivore	Granivore	Terrestrial	0.19410436555213242	0.5605259597848803	0.34628969838725426	breeding
bcrfin	0.4217010403358277	13.6	9.4	6.3	7.9	19.5	103	35.4	67.8	34.3	71.4	26.6	Grassland	3	3	Herbivore	Granivore	Terrestrial	0.35588879660483524	0.8817721022217432	0.40360632379741396	nonbreeding
belkin1	0.15528859451375476	58.6	44.8	9.5	13.4	12.5	158.8	53.2	105	33.6	94.3	148	Riverine	3	2	Carnivore	Aquatic predator	Insessorial	0.0028662	0.00941856	0.3043142779719025	breeding
belkin1	0.15528859451375476	58.6	44.8	9.5	13.4	12.5	158.8	53.2	105	33.6	94.3	148	Riverine	3	2	Carnivore	Aquatic predator	Insessorial	0.00525069	0.015421500262936932	0.3404784769386828	nonbreeding
belspa2	0.10572012257405516	11	7.4	4	5.4	20.3	65	10.9	53.8	16.8	68	17	Shrubland	2	3	Herbivore	Granivore	Terrestrial	0.035277363472176686	0.0911958	0.3868308307574265	breeding
belspa2	0.10572012257405516	11	7.4	4	5.4	20.3	65	10.9	53.8	16.8	68	17	Shrubland	2	3	Herbivore	Granivore	Terrestrial	0.00751708	0.027291230444170613	0.2754393420079423	nonbreeding
belvir	0.0254974	13.5	7	3.7	3.7	19.2	55.7	10.8	44.9	19.4	44.1	8.5	Shrubland	2	3	Carnivore	Invertivore	Insessorial	0.0018554	0.010384124791311193	0.17867669549225595	breeding
belvir	0.0254974	13.5	7	3.7	3.7	19.2	55.7	10.8	44.9	19.4	44.1	8.5	Shrubland	2	3	Carnivore	Invertivore	Insessorial	8.780409369400171e-7	2.418474270517506e-6	0.3630557280033141	nonbreeding
benthr	0	27.1	19.4	6	6.6	33.6	98.6	19.2	78.8	19.6	110.4	62.2	Shrubland	3	1	Omnivore	Omnivore	Generalist	6.858121788650246e-5	0.00105488	0.0650133	breeding
benthr	0	27.1	19.4	6	6.6	33.6	98.6	19.2	78.8	19.6	110.4	62.2	Shrubland	3	1	Omnivore	Omnivore	Generalist	0	0	NA	nonbreeding
bewwre	0.0690709	15.5	10.1	2.6	3	17.5	54	7.3	46.1	13.8	51.2	9.9	Shrubland	2	2	Carnivore	Invertivore	Generalist	0.0287621	0.0776498	0.3704076772130964	breeding
bewwre	0.0690709	15.5	10.1	2.6	3	17.5	54	7.3	46.1	13.8	51.2	9.9	Shrubland	2	2	Carnivore	Invertivore	Generalist	0.030481762514398204	0.0784068	0.3887640532848006	nonbreeding
bkbcuc	0.00517288	27	17	5.7	6.6	22.9	136.9	55.3	80.3	40.8	143.4	50.9	Forest	1	3	Carnivore	Invertivore	Insessorial	1.0452065086590493e-6	1.0537147356108166e-6	0.9919254930540236	breeding
bkbplo	0.016073478760045924	32	19.2	5.1	7	44.5	184.4	110	73.2	60.1	71.4	250	Grassland	3	3	Carnivore	Aquatic predator	Terrestrial	9.825147776501675e-5	4.1817416379243984e-4	0.23495348654247258	breeding
bkbplo	0.016073478760045924	32	19.2	5.1	7	44.5	184.4	110	73.2	60.1	71.4	250	Grassland	3	3	Carnivore	Aquatic predator	Terrestrial	9.546793849411346e-4	0.00362172	0.26359864709238423	nonbreeding
bkchum	0.0970949	21.6	17.2	1.4	1.6	3.9	42.4	27.4	15	64.4	24.5	3.4	Forest	2	3	Herbivore	Nectarivore	Aerial	0.020593262709053685	0.057337282564924645	0.3591600750477727	breeding
bkchum	0.0970949	21.6	17.2	1.4	1.6	3.9	42.4	27.4	15	64.4	24.5	3.4	Forest	2	3	Herbivore	Nectarivore	Aerial	0	0	NA	nonbreeding
bkcspa	0.11718159972536904	10.5	6	3.9	4.9	17.9	60.6	9.1	50.4	15.2	64.8	11.3	Shrubland	2	2	Omnivore	Omnivore	Generalist	0.0908216	0.20603942618142265	0.4407971260843088	breeding
bkcspa	0.11718159972536904	10.5	6	3.9	4.9	17.9	60.6	9.1	50.4	15.2	64.8	11.3	Shrubland	2	2	Omnivore	Omnivore	Generalist	0.00738633	0.046137399262842826	0.1600942071790148	nonbreeding
bkhgro	0.16732920041913688	19.1	13	9.1	12.1	22.9	100.5	24.3	76	24.2	72.8	47.1	Forest	2	3	Carnivore	Invertivore	Insessorial	0.13138348912214087	0.34813981440162745	0.37738714070368246	breeding
bkhgro	0.16732920041913688	19.1	13	9.1	12.1	22.9	100.5	24.3	76	24.2	72.8	47.1	Forest	2	3	Carnivore	Invertivore	Insessorial	2.436679932820987e-6	2.4831103944585022e-5	0.0981301	nonbreeding
bknsti	0.010828386047929397	66.6	50.1	4.5	4.7	106.7	223.7	117.5	109.1	51.9	73.6	176.8	Wetland	3	2	Carnivore	Aquatic predator	Terrestrial	8.1714732818318e-4	0.00180553	0.45258103388725685	breeding
bknsti	0.010828386047929397	66.6	50.1	4.5	4.7	106.7	223.7	117.5	109.1	51.9	73.6	176.8	Wetland	3	2	Carnivore	Aquatic predator	Terrestrial	1.560656997154686e-4	4.021502761479802e-4	0.38807806178912274	nonbreeding
bkrfin	0.3192714453584019	11.5	9.2	6.4	8.2	18.9	106.4	39.4	65.9	37.5	69.1	25.2	Grassland	3	3	Omnivore	Omnivore	Terrestrial	0.17425300090366058	0.613594	0.2839875499516846	breeding
bkrfin	0.3192714453584019	11.5	9.2	6.4	8.2	18.9	106.4	39.4	65.9	37.5	69.1	25.2	Grassland	3	3	Omnivore	Omnivore	Terrestrial	0.2693103019676168	0.6589271078921346	0.4087103091404497	nonbreeding
bktspa	0.012648286467486818	11.7	8.2	4.6	5.9	18.1	63.5	11.3	52.2	17.7	64.8	13.5	Shrubland	2	2	Omnivore	Omnivore	Generalist	0.00193645	0.00971283	0.19937070387842734	breeding
bktspa	0.012648286467486818	11.7	8.2	4.6	5.9	18.1	63.5	11.3	52.2	17.7	64.8	13.5	Shrubland	2	2	Omnivore	Omnivore	Generalist	4.2395080217886476e-4	0.00315904	0.13420229432112846	nonbreeding
bkvshe	0	42.4	28.8	6.6	8.4	43.7	233	146.5	84.2	63.5	80.2	408	Marine	3	2	Carnivore	Aquatic predator	Generalist	0	0	NA	breeding
bkvshe	0	42.4	28.8	6.6	8.4	43.7	233	146.5	84.2	63.5	80.2	408	Marine	3	2	Carnivore	Aquatic predator	Generalist	0	0	NA	nonbreeding
blkpho	0.0686441	18.1	9.9	5.9	4	17.4	86.3	19.4	68.9	22	77.2	18.6	Rock	2	1	Carnivore	Invertivore	Insessorial	0.0324292	0.0842581	0.3848794260535741	breeding
blkpho	0.0686441	18.1	9.9	5.9	4	17.4	86.3	19.4	68.9	22	77.2	18.6	Rock	2	1	Carnivore	Invertivore	Insessorial	0.029521680056420956	0.0756449	0.39026682914293054	nonbreeding
blkrai	0.012061109622085233	15.1	6.8	2	3.5	21	67.2	14.2	52.9	21.2	30.1	32.6	Wetland	2	1	Carnivore	Aquatic predator	Terrestrial	0.00129551	0.00381317	0.3397461700327349	breeding
blkrai	0.012061109622085233	15.1	6.8	2	3.5	21	67.2	14.2	52.9	21.2	30.1	32.6	Wetland	2	1	Carnivore	Aquatic predator	Terrestrial	0.0229285	0.0455702	0.5031480062999681	nonbreeding
blksco2	0	45.4	23.3	22.6	12.3	39.6	220	105.2	114.8	47.9	75.2	1117	Wetland	3	3	Carnivore	Aquatic predator	Aquatic	0	0	NA	breeding
blksco2	0	45.4	23.3	22.6	12.3	39.6	220	105.2	114.8	47.9	75.2	1117	Wetland	3	3	Carnivore	Aquatic predator	Aquatic	1.9841779873700686e-6	2.62239903713303e-5	0.0756627	nonbreeding
blkski	0.0292648	83.7	69.4	7.4	25.1	32.3	365.7	246.5	119.2	67.4	130.5	297.7	Riverine	3	2	Carnivore	Aquatic predator	Aerial	1.661387860351367e-4	3.28535212576475e-4	0.5056955226571448	breeding
blkski	0.0292648	83.7	69.4	7.4	25.1	32.3	365.7	246.5	119.2	67.4	130.5	297.7	Riverine	3	2	Carnivore	Aquatic predator	Aerial	2.710687247161245e-4	4.828876317327785e-4	0.5613494877543873	nonbreeding
blkswi	0.2787296198334057	9	3.7	3.4	2.4	12.5	149.4	105.2	39.3	73	59.4	39.7	Forest	1	2	Carnivore	Invertivore	Aerial	0.028588059353245834	0.0458874	0.6230043589957702	breeding
blkter	0.0698529	31.1	18.4	3.5	5.4	15.8	201.7	123.7	75	62.1	77.8	65.3	Wetland	3	3	Carnivore	Aquatic predator	Aerial	2.600012267564846e-4	0.00116816	0.22257265375078086	breeding
blkter	0.0698529	31.1	18.4	3.5	5.4	15.8	201.7	123.7	75	62.1	77.8	65.3	Wetland	3	3	Carnivore	Aquatic predator	Aerial	0	0	NA	nonbreeding
blktur	0.035856573705179286	25.4	15.2	3.8	5	25.8	142	72.5	69.5	51.1	61.2	126.2	Coastal	3	3	Carnivore	Aquatic predator	Terrestrial	3.448130394600087e-6	1.1673663366929054e-5	0.2953768912309464	breeding
blktur	0.035856573705179286	25.4	15.2	3.8	5	25.8	142	72.5	69.5	51.1	61.2	126.2	Coastal	3	3	Carnivore	Aquatic predator	Terrestrial	2.552886035359909e-4	0.0035186	0.0725541	nonbreeding
blugrb1	0.0278589	17	12.3	7.4	10.9	20.3	86.1	19.9	67.2	22.9	64.4	27.4	Forest	2	3	Carnivore	Invertivore	Generalist	0.00168167	0.00846684	0.19861835827776733	breeding
blugrb1	0.0278589	17	12.3	7.4	10.9	20.3	86.1	19.9	67.2	22.9	64.4	27.4	Forest	2	3	Carnivore	Invertivore	Generalist	2.849697184979724e-8	1.5735491491185066e-6	0.018109997940490823	nonbreeding
blujay	0.058333333333333334	29.9	18.6	10.1	8.9	34.7	130	22.9	108.3	17.4	121.4	88	Woodland	2	1	Omnivore	Omnivore	Terrestrial	3.268333012241949e-5	9.875878748792073e-5	0.33094098210163847	breeding
blujay	0.058333333333333334	29.9	18.6	10.1	8.9	34.7	130	22.9	108.3	17.4	121.4	88	Woodland	2	1	Omnivore	Omnivore	Terrestrial	3.595671822935859e-5	1.0324107634579532e-4	0.348279	nonbreeding
bncfly	0.0295366	23.2	15.1	8.2	6.5	21.9	92	15.4	76.8	16.6	85.7	35.5	Woodland	2	2	Carnivore	Invertivore	Insessorial	0.00106486	0.0052398	0.20322451662697347	breeding
bncfly	0.0295366	23.2	15.1	8.2	6.5	21.9	92	15.4	76.8	16.6	85.7	35.5	Woodland	2	2	Carnivore	Invertivore	Insessorial	0	0	NA	nonbreeding
bnhcow	0.11306351241026132	17.6	11.1	5.8	8.9	24.7	105	33.9	68.8	33	69.8	40.3	Forest	2	3	Carnivore	Invertivore	Terrestrial	0.0142228	0.0362714	0.3921203194248672	breeding
bnhcow	0.11306351241026132	17.6	11.1	5.8	8.9	24.7	105	33.9	68.8	33	69.8	40.3	Forest	2	3	Carnivore	Invertivore	Terrestrial	6.658854249430079e-5	1.813966225706262e-4	0.3670881053387571	nonbreeding
boboli	0.030098488296646363	16.2	9.8	5.9	7.6	26.5	90.2	32	58.5	35.4	61.8	31.5	Grassland	1	3	Omnivore	Granivore	Generalist	0.00133298	0.00318732	0.41821543583059123	breeding
boboli	0.030098488296646363	16.2	9.8	5.9	7.6	26.5	90.2	32	58.5	35.4	61.8	31.5	Grassland	1	3	Omnivore	Granivore	Generalist	0	0	NA	nonbreeding
bongul	0.014501891551071878	35	16.2	3.6	6.6	32.3	259.4	153.2	106.5	59	95.6	210.7	Wetland	3	2	Carnivore	Omnivore	Aerial	2.985999818640036e-6	1.578001102475597e-5	0.1892267257580204	breeding
bongul	0.014501891551071878	35	16.2	3.6	6.6	32.3	259.4	153.2	106.5	59	95.6	210.7	Wetland	3	2	Carnivore	Omnivore	Aerial	0.00222733	0.0045156	0.49325359945695313	nonbreeding
brant	0.00698603	40.7	21.5	14.8	13.5	55.2	319.6	167.7	152.7	52.3	94	1277.9	Grassland	3	3	Herbivore	Herbivore terrestrial	Terrestrial	7.521721955074043e-7	1.1382862464485992e-5	0.0660794	breeding
brant	0.00698603	40.7	21.5	14.8	13.5	55.2	319.6	167.7	152.7	52.3	94	1277.9	Grassland	3	3	Herbivore	Herbivore terrestrial	Terrestrial	5.9522038243711865e-5	0.00230723	0.0257981	nonbreeding
brbhum	0.0345525	21	17.8	2.5	2	4	50.8	33.4	17.4	65.7	30.5	3.1	Woodland	3	1	Herbivore	Nectarivore	Aerial	0.00199594	0.014926352807904652	0.13371917826191254	breeding
brbhum	0.0345525	21	17.8	2.5	2	4	50.8	33.4	17.4	65.7	30.5	3.1	Woodland	3	1	Herbivore	Nectarivore	Aerial	4.037381262772357e-5	8.286788663799763e-5	0.48720697806731394	nonbreeding
brebla	0.11085263889018455	22.6	14.4	5.8	7.5	31	126.4	39.1	86.2	31.2	100.6	62.5	Human Modified	3	2	Carnivore	Omnivore	Terrestrial	0.0264247	0.0787531	0.3355383175196391	breeding
brebla	0.11085263889018455	22.6	14.4	5.8	7.5	31	126.4	39.1	86.2	31.2	100.6	62.5	Human Modified	3	2	Carnivore	Omnivore	Terrestrial	0.00826365	0.025312962408463376	0.3264592213818246	nonbreeding
brespa	0.10211500950593813	12.3	6.7	3.6	4.4	16.8	62.8	12.9	50.1	20.5	57.3	10.9	Shrubland	2	3	Omnivore	Omnivore	Generalist	0.0567602	0.14758321148951825	0.3845981709779445	breeding
brespa	0.10211500950593813	12.3	6.7	3.6	4.4	16.8	62.8	12.9	50.1	20.5	57.3	10.9	Shrubland	2	3	Omnivore	Omnivore	Generalist	0.00119261	0.00522146	0.2284062184089325	nonbreeding
brncre	0.31468209373367734	16.2	9.6	2	2.8	14.2	63.6	15.3	48.2	24.1	63.3	8.1	Forest	1	1	Carnivore	Invertivore	Insessorial	0.0905414	0.2052267069635545	0.4411774497898148	breeding
brncre	0.31468209373367734	16.2	9.6	2	2.8	14.2	63.6	15.3	48.2	24.1	63.3	8.1	Forest	1	1	Carnivore	Invertivore	Insessorial	0.0950356	0.21849771376561536	0.4349501744885411	nonbreeding
brnpel	0.019144824254136973	319.5	285	38.8	43.4	71.7	494.6	241	259.5	48.1	128.2	3427.8	Marine	3	1	Carnivore	Aquatic predator	Aerial	0.0024305	0.0090652	0.2681136849291093	breeding
brnpel	0.019144824254136973	319.5	285	38.8	43.4	71.7	494.6	241	259.5	48.1	128.2	3427.8	Marine	3	1	Carnivore	Aquatic predator	Aerial	0.00171234	0.00508408	0.33680356416993523	nonbreeding
brnthr	0.021899	30.1	19.3	5.4	6.3	34.2	102.5	14	86.7	13.9	121.8	68.8	Shrubland	1	2	Omnivore	Omnivore	Generalist	7.918409443816657e-4	0.00150864	0.5248718879238682	breeding
brnthr	0.021899	30.1	19.3	5.4	6.3	34.2	102.5	14	86.7	13.9	121.8	68.8	Shrubland	1	2	Omnivore	Omnivore	Generalist	1.3497612060111525e-6	4.170706709545678e-6	0.3236288955351128	nonbreeding
brocow	0.015130945622392812	20.6	13.9	5.7	9.1	27.6	104.8	25.4	76.4	24.9	74.8	62.6	Forest	2	1	Omnivore	Granivore	Terrestrial	5.755371665007383e-5	6.631490213674052e-4	0.0867885	breeding
brocow	0.015130945622392812	20.6	13.9	5.7	9.1	27.6	104.8	25.4	76.4	24.9	74.8	62.6	Forest	2	1	Omnivore	Granivore	Terrestrial	0	0	NA	nonbreeding
brthum	0.1728876975722425	21.1	17	2.1	1.6	4.6	49	31.4	16.8	65.2	32.4	3.5	Forest	2	1	Herbivore	Nectarivore	Aerial	0.23329053701766736	0.5788031741242964	0.40305676859949086	breeding
brthum	0.1728876975722425	21.1	17	2.1	1.6	4.6	49	31.4	16.8	65.2	32.4	3.5	Forest	2	1	Herbivore	Nectarivore	Aerial	1.181712432998062e-4	1.4984428453128235e-4	0.7886269647818038	nonbreeding
btywar	0.1461183171227588	12.1	6.9	3.4	3.7	18.2	63.2	14.8	48.5	23.4	49	8.7	Forest	1	3	Carnivore	Invertivore	Insessorial	0.12705756720124706	0.34493583141792145	0.3683513153126302	breeding
btywar	0.1461183171227588	12.1	6.9	3.4	3.7	18.2	63.2	14.8	48.5	23.4	49	8.7	Forest	1	3	Carnivore	Invertivore	Insessorial	3.854976875103519e-4	0.0029715	0.1297314670997813	nonbreeding
bubfly	0.33118782913984784	12.4	6.6	4.5	3	14.1	59.5	11.2	47.8	19	53.3	7.9	Forest	2	1	Carnivore	Invertivore	Insessorial	0.010407169065706549	0.017025517586645823	0.611269	breeding
bubfly	0.33118782913984784	12.4	6.6	4.5	3	14.1	59.5	11.2	47.8	19	53.3	7.9	Forest	2	1	Carnivore	Invertivore	Insessorial	0	0	NA	nonbreeding
bucnig	0.027738264580369845	20.5	7.6	5.2	3.4	16.8	150.2	70.4	79.8	46.9	120	48	Rock	3	1	Carnivore	Invertivore	Generalist	4.934165013758004e-5	0.00111316	0.044325712290940185	breeding
bucnig	0.027738264580369845	20.5	7.6	5.2	3.4	16.8	150.2	70.4	79.8	46.9	120	48	Rock	3	1	Carnivore	Invertivore	Generalist	0	0	NA	nonbreeding
buffle	0.1243010752688172	28.8	18.9	12.9	9.9	30.1	160.8	75	83.5	47.4	65.4	397.5	Wetland	3	3	Carnivore	Aquatic predator	Aquatic	7.91009789821214e-4	0.00185853	0.4256109465633556	breeding
buffle	0.1243010752688172	28.8	18.9	12.9	9.9	30.1	160.8	75	83.5	47.4	65.4	397.5	Wetland	3	3	Carnivore	Aquatic predator	Aquatic	0.014985385319787636	0.048785658050753015	0.30716784232361777	nonbreeding
buggna	0.0892535	11.3	7.4	2.8	2.3	15.9	50.8	9.6	40.8	19.1	49.1	5.8	Woodland	2	3	Carnivore	Invertivore	Insessorial	0.018044765684426436	0.0412383	0.43757296677913177	breeding
buggna	0.0892535	11.3	7.4	2.8	2.3	15.9	50.8	9.6	40.8	19.1	49.1	5.8	Woodland	2	3	Carnivore	Invertivore	Insessorial	5.584471329791621e-4	0.00127341	0.4385460386158639	nonbreeding
bulori	0.0488489	20.4	13	4.8	6	23.9	97	25.3	71.2	26.3	77.5	37.9	Forest	2	3	Carnivore	Invertivore	Insessorial	0.025491031355171216	0.070905	0.3595096903100841	breeding
bulori	0.0488489	20.4	13	4.8	6	23.9	97	25.3	71.2	26.3	77.5	37.9	Forest	2	3	Carnivore	Invertivore	Insessorial	1.2791652568763296e-4	3.243224832475849e-4	0.3944115264743537	nonbreeding
burowl	0.00645411	24.1	15.5	7.9	13.7	43.4	180	51	128.9	28.3	80.2	150.6	Grassland	3	1	Carnivore	Vertivore	Generalist	1.9079326691177583e-4	3.3487588577237883e-4	0.5697432243343478	breeding
burowl	0.00645411	24.1	15.5	7.9	13.7	43.4	180	51	128.9	28.3	80.2	150.6	Grassland	3	1	Carnivore	Vertivore	Generalist	8.752466686183225e-6	2.561416485482168e-5	0.34170416001424453	nonbreeding
buwtea	0.029848288982658115	47.3	31.8	15.6	12.6	29.1	178.3	98.7	84.6	53.8	66.7	359.4	Wetland	3	3	Omnivore	Herbivore aquatic	Aquatic	4.590691776984707e-4	8.693306067426707e-4	0.5280720293727782	breeding
buwtea	0.029848288982658115	47.3	31.8	15.6	12.6	29.1	178.3	98.7	84.6	53.8	66.7	359.4	Wetland	3	3	Omnivore	Herbivore aquatic	Aquatic	1.9140314900560075e-5	5.951270311202441e-5	0.3216173001675136	nonbreeding
cacgoo1	0.0895161	42.1	20.9	17.1	12.3	71	396.3	176.6	219.7	44.5	120.7	2811.7	Grassland	3	3	Herbivore	Herbivore terrestrial	Terrestrial	1.2137334333770006e-7	8.175646421411727e-7	0.14845718256580615	breeding
cacgoo1	0.0895161	42.1	20.9	17.1	12.3	71	396.3	176.6	219.7	44.5	120.7	2811.7	Grassland	3	3	Herbivore	Herbivore terrestrial	Terrestrial	0.00249742	0.013261551234634959	0.1883204571998593	nonbreeding
calgul	0.055897	55.7	19.8	7	14.2	57	377	220.2	156.8	58.4	140	683.4	Coastal	3	2	Omnivore	Omnivore	Terrestrial	0.0115064	0.0304318	0.37810603125485487	breeding
calgul	0.055897	55.7	19.8	7	14.2	57	377	220.2	156.8	58.4	140	683.4	Coastal	3	2	Omnivore	Omnivore	Terrestrial	0.020767359909852928	0.053428204756179244	0.3886965696232022	nonbreeding
calhum	0.28127041575290995	17.8	14.5	2.1	1.5	4.4	41.4	26.9	14.9	64.3	22	2.6	Shrubland	2	3	Herbivore	Nectarivore	Aerial	0.24626948630003132	0.6618603487985594	0.37208678046217974	breeding
calhum	0.28127041575290995	17.8	14.5	2.1	1.5	4.4	41.4	26.9	14.9	64.3	22	2.6	Shrubland	2	3	Herbivore	Nectarivore	Aerial	0	0	NA	nonbreeding
cangoo	0.0833718	50	28.2	19.9	15.3	73.3	422.9	206.5	210.9	49.4	121.6	2811.7	Grassland	3	3	Herbivore	Herbivore terrestrial	Terrestrial	0.00262235	0.00745622	0.3516989801538363	breeding
cangoo	0.0833718	50	28.2	19.9	15.3	73.3	422.9	206.5	210.9	49.4	121.6	2811.7	Grassland	3	3	Herbivore	Herbivore terrestrial	Terrestrial	0.00745865	0.0178956	0.41678673292199925	nonbreeding
canvas	0.0303301	58.5	37	18.8	13.4	37.9	223.5	93.4	130.1	42	52.8	1202	Wetland	3	3	Herbivore	Herbivore aquatic	Aquatic	7.311841343896268e-4	0.00165832	0.4409185272910007	breeding
canvas	0.0303301	58.5	37	18.8	13.4	37.9	223.5	93.4	130.1	42	52.8	1202	Wetland	3	3	Herbivore	Herbivore aquatic	Aquatic	0.0107488	0.032209627197659955	0.3337153653486498	nonbreeding
casfin	0.2631745561528699	14	10.3	7.4	8.9	17.5	90.2	25.6	63.5	28.8	61.5	26.5	Forest	2	1	Herbivore	Granivore	Insessorial	0.2796786046964634	0.6543491518474464	0.42741494186526746	breeding
casfin	0.2631745561528699	14	10.3	7.4	8.9	17.5	90.2	25.6	63.5	28.8	61.5	26.5	Forest	2	1	Herbivore	Granivore	Insessorial	0.190532	0.54674349374674025	0.34848492943590875	nonbreeding
caskin	0.054671776074641784	23.8	14.9	8.5	7	19.5	128.9	41.3	89.6	31.9	96.9	45.6	Forest	2	3	Carnivore	Invertivore	Insessorial	0.012079929526578282	0.0513186	0.23539084356529716	breeding
caskin	0.054671776074641784	23.8	14.9	8.5	7	19.5	128.9	41.3	89.6	31.9	96.9	45.6	Forest	2	3	Carnivore	Invertivore	Insessorial	0.00560784	0.011785	0.4758444692571153	nonbreeding
casspa	0.00618378	14.4	7.8	4.6	5.3	19	66.6	11.1	56.2	16.4	65.7	18.9	Grassland	3	2	Omnivore	Invertivore	Generalist	5.574423617346194e-4	0.00354349	0.15731441745365252	breeding
casspa	0.00618378	14.4	7.8	4.6	5.3	19	66.6	11.1	56.2	16.4	65.7	18.9	Grassland	3	2	Omnivore	Invertivore	Generalist	2.854169548715458e-5	9.069358527387542e-4	0.0314705	nonbreeding
caster1	0.0435306	78.7	49.1	10.4	19.2	42.6	410.7	268.2	143.1	65.1	148.7	655	Wetland	3	3	Carnivore	Aquatic predator	Aerial	0.00355565	0.011496467846864955	0.3092817753547371	breeding
caster1	0.0435306	78.7	49.1	10.4	19.2	42.6	410.7	268.2	143.1	65.1	148.7	655	Wetland	3	3	Carnivore	Aquatic predator	Aerial	2.5238205681586595e-5	7.571885863719627e-5	0.33331466078370775	nonbreeding
casvir	0.3082771332190159	14.7	7.7	4.1	4.3	19.3	73.6	20.5	53	27.9	51	14.7	Forest	2	3	Carnivore	Invertivore	Insessorial	0.24259659151773671	0.6120065101780253	0.39639544266803356	breeding
casvir	0.3082771332190159	14.7	7.7	4.1	4.3	19.3	73.6	20.5	53	27.9	51	14.7	Forest	2	3	Carnivore	Invertivore	Insessorial	9.002372815920687e-5	9.951538881223462e-4	0.0904621	nonbreeding
categr	0.00434726	63.3	43.5	8.6	11.5	76.8	244.4	73	171.2	29.9	90.9	366	Human Modified	3	2	Carnivore	Omnivore	Terrestrial	3.9742874252620495e-7	7.350048318391388e-7	0.5407158229582701	breeding
categr	0.00434726	63.3	43.5	8.6	11.5	76.8	244.4	73	171.2	29.9	90.9	366	Human Modified	3	2	Carnivore	Omnivore	Terrestrial	4.2593178680420937e-7	7.70885773264331e-7	0.5525225676439621	nonbreeding
cavswa	0	10.5	5.6	4.6	3.2	12.5	102.9	54.1	48.7	52.6	48.2	19	Grassland	3	2	Carnivore	Invertivore	Aerial	0	5.549082779114933e-6	0	breeding
cavswa	0	10.5	5.6	4.6	3.2	12.5	102.9	54.1	48.7	52.6	48.2	19	Grassland	3	2	Carnivore	Invertivore	Aerial	0	0	NA	nonbreeding
cedwax	0.16583096711364967	15.1	6.6	4.5	4.9	16.7	95.4	33.5	62	35.1	59.8	31.6	Woodland	2	3	Herbivore	Frugivore	Insessorial	0.0117735	0.0324095	0.3632724920654766	breeding
cedwax	0.16583096711364967	15.1	6.6	4.5	4.9	16.7	95.4	33.5	62	35.1	59.8	31.6	Woodland	2	3	Herbivore	Frugivore	Insessorial	0.00391076	0.00798644	0.4896743140334815	nonbreeding
chclon	0.00841941	11.6	7.5	4.4	5.2	20	78.6	21	57.9	26.7	56.5	20.3	Grassland	3	3	Omnivore	Granivore	Terrestrial	0.00171149	0.00245011	0.6985333898117589	breeding
chclon	0.00841941	11.6	7.5	4.4	5.2	20	78.6	21	57.9	26.7	56.5	20.3	Grassland	3	3	Omnivore	Granivore	Terrestrial	9.212939895303218e-5	7.185318872543338e-4	0.1282189428016599	nonbreeding
chispa	0.19051785018848025	13.1	7	4	4.9	16.3	68	16.3	51	24.2	56	12.2	Forest	2	3	Omnivore	Omnivore	Generalist	0.0480106	0.10630268981414798	0.4516406254628954	breeding
chispa	0.19051785018848025	13.1	7	4	4.9	16.3	68	16.3	51	24.2	56	12.2	Forest	2	3	Omnivore	Omnivore	Generalist	0.00267688	0.013377130231652393	0.20010890545690455	nonbreeding
chiswi	0.0216032	6.3	3.5	2.9	2.4	11.6	124.4	86.8	36.6	70.3	43.8	23.6	Human Modified	1	3	Carnivore	Invertivore	Aerial	6.372834176064602e-6	1.156915176690413e-5	0.5508471411270935	breeding
chiswi	0.0216032	6.3	3.5	2.9	2.4	11.6	124.4	86.8	36.6	70.3	43.8	23.6	Human Modified	1	3	Carnivore	Invertivore	Aerial	0	0	NA	nonbreeding
chswar	0.5454545454545454	13.4	7.6	3.6	3.6	18.7	61.6	16.9	46.5	26.6	46.2	9.3	Forest	2	3	Carnivore	Invertivore	Insessorial	5.367094338526692e-7	7.280897031724873e-7	0.7371474030110279	breeding
chswar	0.5454545454545454	13.4	7.6	3.6	3.6	18.7	61.6	16.9	46.5	26.6	46.2	9.3	Forest	2	3	Carnivore	Invertivore	Insessorial	1.16399072927431e-6	2.897641454551739e-6	0.4017028150414758	nonbreeding
cintea	0.034748871748757765	50.5	33.8	16	13.9	30.1	187.5	94.8	90.5	51	70.4	377.5	Wetland	3	2	Herbivore	Herbivore aquatic	Aquatic	0.0081772	0.024380077059102275	0.33540508600544333	breeding
cintea	0.034748871748757765	50.5	33.8	16	13.9	30.1	187.5	94.8	90.5	51	70.4	377.5	Wetland	3	2	Herbivore	Herbivore aquatic	Aquatic	0.00135626	0.00276296	0.49087262538969106	nonbreeding
clagre	0.0523572	77.9	58.8	7.5	11.6	76.6	195.4	79.8	111.7	41.8	34	1090.9	Wetland	3	3	Carnivore	Aquatic predator	Aquatic	0.0502219	0.13016114426454775	0.3858438383704231	breeding
clagre	0.0523572	77.9	58.8	7.5	11.6	76.6	195.4	79.8	111.7	41.8	34	1090.9	Wetland	3	3	Carnivore	Aquatic predator	Aquatic	0.0569322	0.14842477794449868	0.38357627277148193	nonbreeding
clcspa	0.0298425	10.1	6	3.4	4.9	17.4	60.8	11.2	49	18.6	56.8	11.2	Shrubland	2	3	Omnivore	Granivore	Generalist	5.921623706605339e-4	0.001204	0.4918285517620306	breeding
clcspa	0.0298425	10.1	6	3.4	4.9	17.4	60.8	11.2	49	18.6	56.8	11.2	Shrubland	2	3	Omnivore	Granivore	Generalist	3.996493170753677e-7	2.4535023941477925e-5	0.016288931204168775	nonbreeding
cliswa	0.0547487	11.3	5.9	4.5	3	12.6	109.3	54.2	56.4	49	49.2	21.6	Grassland	3	3	Carnivore	Invertivore	Aerial	0.0113179	0.028924912517785478	0.39128618878474497	breeding
cliswa	0.0547487	11.3	5.9	4.5	3	12.6	109.3	54.2	56.4	49	49.2	21.6	Grassland	3	3	Carnivore	Invertivore	Aerial	0	0	NA	nonbreeding
cogdov	0.00586353	13.9	8.2	2.5	3.2	15.2	81.6	21.6	63.6	25.4	59.6	35.4	Shrubland	2	1	Herbivore	Omnivore	Terrestrial	6.445567499621718e-5	6.056694025202287e-4	0.1064205567063699	breeding
cogdov	0.00586353	13.9	8.2	2.5	3.2	15.2	81.6	21.6	63.6	25.4	59.6	35.4	Shrubland	2	1	Herbivore	Omnivore	Terrestrial	8.110569717227828e-6	1.4039002654454814e-4	0.057771694449065485	nonbreeding
comblh1	0.0730566	39.6	25.1	12.9	17.5	78.6	355.2	106	239.5	30.7	206.2	975.1	Woodland	2	1	Carnivore	Aquatic predator	Insessorial	0.010575685650937357	0.0436205	0.24244783808398518	breeding
comblh1	0.0730566	39.6	25.1	12.9	17.5	78.6	355.2	106	239.5	30.7	206.2	975.1	Woodland	2	1	Carnivore	Aquatic predator	Insessorial	2.3590036199143147e-7	3.1407546950590184e-6	0.0751095	nonbreeding
comgal1	0.00850144	31.4	15.8	5.4	9.8	51.1	176.1	57.9	120.5	32.4	74.9	339.6	Wetland	3	1	Omnivore	Omnivore	Terrestrial	3.150869955037672e-5	8.308809334792401e-5	0.37922039465314045	breeding
comgal1	0.00850144	31.4	15.8	5.4	9.8	51.1	176.1	57.9	120.5	32.4	74.9	339.6	Wetland	3	1	Omnivore	Omnivore	Terrestrial	4.959101971204082e-5	1.0486558980541727e-4	0.47290078474797254	nonbreeding
comgol	0.2528727453840407	38.1	17.7	16.1	11.9	34.1	208.7	105.4	99.4	51.4	82	918.6	Wetland	3	3	Carnivore	Aquatic predator	Aquatic	7.822615089674451e-5	2.2058294236739097e-4	0.35463372669340537	breeding
comgol	0.2528727453840407	38.1	17.7	16.1	11.9	34.1	208.7	105.4	99.4	51.4	82	918.6	Wetland	3	3	Carnivore	Aquatic predator	Aquatic	0.00938203	0.023137336267807725	0.40549301333690513	nonbreeding
comgra	0.025239838095309088	33	21.8	7.3	10.5	35.6	132.9	34.3	98.2	25.9	118.2	105.2	Wetland	3	2	Carnivore	Omnivore	Terrestrial	2.9275332339781307e-4	6.851531981069777e-4	0.42728155426650066	breeding
comgra	0.025239838095309088	33	21.8	7.3	10.5	35.6	132.9	34.3	98.2	25.9	118.2	105.2	Wetland	3	2	Carnivore	Omnivore	Terrestrial	5.8600965794065e-9	1.8085144266188408e-8	0.32402819093693436	nonbreeding
comloo	0.21782599446926185	97	60.1	10.5	23	86.1	365.2	178	183.2	49.3	59	4956.8	Wetland	3	3	Carnivore	Aquatic predator	Aquatic	3.133516869929964e-4	6.31273306324479e-4	0.49638038525255085	breeding
comloo	0.21782599446926185	97	60.1	10.5	23	86.1	365.2	178	183.2	49.3	59	4956.8	Wetland	3	3	Carnivore	Aquatic predator	Aquatic	9.85048704137873e-4	0.00405249	0.2430725862255081	nonbreeding
commer	0.14319654528260575	69.4	38.4	10.4	11.7	50.9	270.8	123.8	145.7	46	107.2	1451	Riverine	3	3	Carnivore	Aquatic predator	Aquatic	0.0042878	0.011005841340272363	0.38959322842508914	breeding
commer	0.14319654528260575	69.4	38.4	10.4	11.7	50.9	270.8	123.8	145.7	46	107.2	1451	Riverine	3	3	Carnivore	Aquatic predator	Aquatic	0.00485162	0.013541050754836786	0.35828977588073524	nonbreeding
comnig	0.12346666190174128	12.7	6.1	3.3	2.7	16.7	192.8	118.7	76.6	60.7	104	79.3	Grassland	3	3	Carnivore	Invertivore	Aerial	0.033661416992505896	0.0887103	0.37945312904345135	breeding
comnig	0.12346666190174128	12.7	6.1	3.3	2.7	16.7	192.8	118.7	76.6	60.7	104	79.3	Grassland	3	3	Carnivore	Invertivore	Aerial	0	0	NA	nonbreeding
compoo	0.12507270193926195	13.9	6.2	4.2	2.6	17.2	144.2	62.2	83.2	42.8	85.4	48.3	Shrubland	3	2	Carnivore	Invertivore	Generalist	0.0837781	0.198908	0.42119098423636064	breeding
compoo	0.12507270193926195	13.9	6.2	4.2	2.6	17.2	144.2	62.2	83.2	42.8	85.4	48.3	Shrubland	3	2	Carnivore	Invertivore	Generalist	0.061630966179221966	0.10809519219323897	0.5701545547839526	nonbreeding
comter	0.015055640410211651	44.5	24.2	3.8	7	19.5	253.3	170.6	82.6	67.3	129.8	129.2	Marine	3	3	Carnivore	Aquatic predator	Aerial	1.5748666140408284e-6	1.620468808403829e-6	0.9718586410756532	breeding
comter	0.015055640410211651	44.5	24.2	3.8	7	19.5	253.3	170.6	82.6	67.3	129.8	129.2	Marine	3	3	Carnivore	Aquatic predator	Aerial	0	0	NA	nonbreeding
comyel	0.0663211	12.7	7.9	3	3.3	20.2	54.7	8.5	44.3	16.1	49.4	9.5	Wetland	1	3	Carnivore	Invertivore	Insessorial	0.00251082	0.00721763	0.3478736010598031	breeding
comyel	0.0663211	12.7	7.9	3	3.3	20.2	54.7	8.5	44.3	16.1	49.4	9.5	Wetland	1	3	Carnivore	Invertivore	Insessorial	0.00211209	0.0048963	0.4313641336988686	nonbreeding
coohaw	0.15119247426900448	25.4	13.9	8.6	13.2	62	241.2	77.8	163.5	32.3	188.4	429.7	Woodland	2	3	Carnivore	Vertivore	Aerial	0.056794	0.13424530143814695	0.4230610791208313	breeding
coohaw	0.15119247426900448	25.4	13.9	8.6	13.2	62	241.2	77.8	163.5	32.3	188.4	429.7	Woodland	2	3	Carnivore	Vertivore	Aerial	0.00958932	0.023301823826673694	0.4115266393280082	nonbreeding
corfly	0.28861823799488506	16.2	8.3	5.4	3.7	16.3	66.7	13.3	51.2	20.6	64	11.6	Forest	1	3	Carnivore	Invertivore	Insessorial	0.21802400108929026	0.5238455403557487	0.41619902107256274	breeding
corfly	0.28861823799488506	16.2	8.3	5.4	3.7	16.3	66.7	13.3	51.2	20.6	64	11.6	Forest	1	3	Carnivore	Invertivore	Insessorial	0	0	NA	nonbreeding
coshum	0.0454881	19.2	15.8	1.6	1.6	4.4	44.7	29	15.2	65.7	23.6	3.1	Shrubland	2	3	Herbivore	Nectarivore	Aerial	0.015654979105157934	0.027867447886512114	0.5617657981782741	breeding
coshum	0.0454881	19.2	15.8	1.6	1.6	4.4	44.7	29	15.2	65.7	23.6	3.1	Shrubland	2	3	Herbivore	Nectarivore	Aerial	0.00217787	0.00355765	0.6121658391723699	nonbreeding
daejun	0.2629814025691296	11.6	7.8	4.5	5.3	21.1	75.2	16.4	58.6	21.9	63.8	19.5	Forest	2	3	Herbivore	Granivore	Generalist	0.050573869729466155	0.10770141604633636	0.4695747891346922	breeding
daejun	0.2629814025691296	11.6	7.8	4.5	5.3	21.1	75.2	16.4	58.6	21.9	63.8	19.5	Forest	2	3	Herbivore	Granivore	Generalist	0.033428799852989535	0.10696866449641342	0.31251021044682087	nonbreeding
dickci	0.0177261	15.1	9.8	5.5	7.5	22.3	77.9	20.3	56.8	26.4	56.1	26.2	Grassland	3	3	Omnivore	Omnivore	Terrestrial	8.548627925115174e-5	1.735967407668994e-4	0.49244172945585535	breeding
dickci	0.0177261	15.1	9.8	5.5	7.5	22.3	77.9	20.3	56.8	26.4	56.1	26.2	Grassland	3	3	Omnivore	Omnivore	Terrestrial	0	0	NA	nonbreeding
doccor	0.0812338	68.2	49.8	12	17	64.2	311.8	126.8	185	40.8	154.2	1806.5	Marine	3	2	Carnivore	Aquatic predator	Aquatic	0.00165885	0.00507732	0.3267172823051889	breeding
doccor	0.0812338	68.2	49.8	12	17	64.2	311.8	126.8	185	40.8	154.2	1806.5	Marine	3	2	Carnivore	Aquatic predator	Aquatic	0.00190585	0.0058887	0.32364561099737854	nonbreeding
ducfly	0.12590307654842114	21.1	12.9	7.1	5.2	20.1	80.4	15.5	66.8	18.8	76.5	17.7	Forest	1	1	Carnivore	Invertivore	Insessorial	0.00188191	0.00786995	0.23912631516332572	breeding
ducfly	0.12590307654842114	21.1	12.9	7.1	5.2	20.1	80.4	15.5	66.8	18.8	76.5	17.7	Forest	1	1	Carnivore	Invertivore	Insessorial	4.960071845484075e-9	1.0752565128162728e-7	0.046129196023122286	nonbreeding
dunlin	0	36.9	28.1	2.9	4.3	24.7	115.1	61.6	53.7	53.4	48.6	51.9	Wetland	3	3	Carnivore	Aquatic predator	Terrestrial	0	1.1255164433469013e-7	0	breeding
dunlin	0	36.9	28.1	2.9	4.3	24.7	115.1	61.6	53.7	53.4	48.6	51.9	Wetland	3	3	Carnivore	Aquatic predator	Terrestrial	6.73125766669949e-4	0.00336519	0.20002628475565729	nonbreeding
dusfly	0.26743549233420405	13.5	7.8	4.6	3.2	17.5	66.6	12.5	54.1	18.7	60.6	10.4	Forest	2	3	Carnivore	Invertivore	Insessorial	0.23081334373872386	0.5243512840575705	0.4401883827815362	breeding
dusfly	0.26743549233420405	13.5	7.8	4.6	3.2	17.5	66.6	12.5	54.1	18.7	60.6	10.4	Forest	2	3	Carnivore	Invertivore	Insessorial	5.883082219747006e-4	0.0046491	0.12654235491294893	nonbreeding
eargre	0.0690095	26.2	15.4	5.5	5.9	39.6	127.2	55.1	70.1	44	28	412.4	Wetland	3	3	Carnivore	Aquatic predator	Aquatic	0.00135323	0.00346276	0.3907953326816894	breeding
eargre	0.0690095	26.2	15.4	5.5	5.9	39.6	127.2	55.1	70.1	44	28	412.4	Wetland	3	3	Carnivore	Aquatic predator	Aquatic	0.010503443587497167	0.023240317578294357	0.45194922797901077	nonbreeding
easblu	0.033617843626701026	15.4	9.1	4.2	4.5	19.7	95.8	31.4	64.4	32.8	62.5	27.5	Woodland	2	2	Carnivore	Invertivore	Insessorial	6.541501193671131e-5	3.440159218970384e-4	0.1901511173552298	breeding
easblu	0.033617843626701026	15.4	9.1	4.2	4.5	19.7	95.8	31.4	64.4	32.8	62.5	27.5	Woodland	2	2	Carnivore	Invertivore	Insessorial	5.504986336305663e-5	4.1916239976597813e-4	0.13133301888192125	nonbreeding
easkin	0.0393757	21.5	14.8	8.2	6.5	18.5	116.7	38.6	77.2	33.3	87.6	39.9	Woodland	2	3	Carnivore	Invertivore	Insessorial	0.00351095	0.010288166312658333	0.3412612504712841	breeding
easkin	0.0393757	21.5	14.8	8.2	6.5	18.5	116.7	38.6	77.2	33.3	87.6	39.9	Woodland	2	3	Carnivore	Invertivore	Insessorial	0	0	NA	nonbreeding
easpho	0.22661870503597123	17.4	9.7	5.5	4.1	17.7	83.9	17.4	66.7	20.6	70.1	19.7	Forest	2	3	Carnivore	Invertivore	Insessorial	6.426038410185007e-7	9.59861134334648e-7	0.6694758419028372	breeding
easpho	0.22661870503597123	17.4	9.7	5.5	4.1	17.7	83.9	17.4	66.7	20.6	70.1	19.7	Forest	2	3	Carnivore	Invertivore	Insessorial	4.950588223126181e-7	8.57825388586862e-6	0.0577109	nonbreeding
eleter1	0.0521494	64.4	44.6	5.8	10.3	28.2	296.6	194.5	97.5	66.6	126.6	260	Coastal	3	3	Carnivore	Aquatic predator	Aerial	0.00194518	0.00523783	0.3713709058596964	breeding
eleter1	0.0521494	64.4	44.6	5.8	10.3	28.2	296.6	194.5	97.5	66.6	126.6	260	Coastal	3	3	Carnivore	Aquatic predator	Aerial	5.881514156718482e-8	3.923698222240649e-7	0.14989720981548402	nonbreeding
eursta	0.0802652	30.2	18.5	6.6	6.5	29	128.3	49.2	79.1	38.4	65.8	77.1	Human Modified	3	2	Omnivore	Omnivore	Insessorial	7.435349188074745e-4	0.00217864	0.34128389717476704	breeding
eursta	0.0802652	30.2	18.5	6.6	6.5	29	128.3	49.2	79.1	38.4	65.8	77.1	Human Modified	3	2	Omnivore	Omnivore	Insessorial	0.00175894	0.00489872	0.35906081899412956	nonbreeding
evegro	0.31985231550853194	22.7	16	10.5	14.5	21.4	109.8	37.6	72.4	34.2	67.2	57.3	Forest	1	2	Herbivore	Omnivore	Insessorial	0.1435801843382083	0.2846922432788357	0.5043347254023418	breeding
evegro	0.31985231550853194	22.7	16	10.5	14.5	21.4	109.8	37.6	72.4	34.2	67.2	57.3	Forest	1	2	Herbivore	Omnivore	Insessorial	0.00936038	0.023769435196010377	0.39379897785720064	nonbreeding
ferhaw	0.0157556	41.3	23.8	18.3	20.2	81.6	431	179.2	254.5	41.3	240.6	1437.2	Grassland	3	3	Carnivore	Vertivore	Generalist	0.00296871	0.0063882	0.4647168977638818	breeding
ferhaw	0.0157556	41.3	23.8	18.3	20.2	81.6	431	179.2	254.5	41.3	240.6	1437.2	Grassland	3	3	Carnivore	Vertivore	Generalist	0.00564998	0.022520263541218694	0.2508840778967984	nonbreeding
fiespa	0.0320297	10.4	6.6	4.3	5.2	17.9	64.4	10.8	53.5	16.7	62	12.5	Grassland	2	2	Omnivore	Granivore	Generalist	6.354491526319998e-4	9.774166595680834e-4	0.6501312888536218	breeding
fiespa	0.0320297	10.4	6.6	4.3	5.2	17.9	64.4	10.8	53.5	16.7	62	12.5	Grassland	2	2	Omnivore	Granivore	Generalist	3.72632611662907e-9	3.5498953540292816e-7	0.010497002714177283	nonbreeding
flaowl	0.4290773452238038	16.3	7.9	6	9.1	21.7	133	41	92	30.8	61.2	59.9	Forest	1	3	Carnivore	Invertivore	Insessorial	0.5939199136787001	0.863691	0.68765333305963106	breeding
forter	0.027218333268155332	45.3	28	4.9	8.8	24.3	252.6	173.5	79	68.7	131.4	149	Wetland	3	3	Carnivore	Aquatic predator	Aerial	0.00850965	0.0227758	0.3736269157641626	breeding
forter	0.027218333268155332	45.3	28	4.9	8.8	24.3	252.6	173.5	79	68.7	131.4	149	Wetland	3	3	Carnivore	Aquatic predator	Aerial	4.954099663615214e-4	0.00171921	0.2881619295882972	nonbreeding
foxspa	0.33298354186286383	13.5	8.5	5.3	7.4	24.1	83.7	21.9	61.9	26.1	71.3	33.3	Forest	1	3	Omnivore	Omnivore	Generalist	0.0134168	0.0292499	0.45869751807913445	breeding
foxspa	0.33298354186286383	13.5	8.5	5.3	7.4	24.1	83.7	21.9	61.9	26.1	71.3	33.3	Forest	1	3	Omnivore	Omnivore	Generalist	0.0380668	0.10420881143034189	0.36529308186621257	nonbreeding
fragul	0.018740849194729136	39.8	15	4.6	8.6	39.9	279.4	154.5	123	55.6	95.2	280	Coastal	3	3	Omnivore	Omnivore	Generalist	0.00114958	0.00197314	0.5826136077972595	breeding
fragul	0.018740849194729136	39.8	15	4.6	8.6	39.9	279.4	154.5	123	55.6	95.2	280	Coastal	3	3	Omnivore	Omnivore	Generalist	0	0	NA	nonbreeding
gadwal	0.0252705	48.7	34.7	16.5	13.7	36.5	251.3	137	113	54.8	83	915.6	Wetland	3	2	Herbivore	Herbivore aquatic	Aquatic	0.00164399	0.00530073	0.31014351653798977	breeding
gadwal	0.0252705	48.7	34.7	16.5	13.7	36.5	251.3	137	113	54.8	83	915.6	Wetland	3	2	Herbivore	Herbivore aquatic	Aquatic	8.110674665963056e-4	0.0022425	0.36168065688797596	nonbreeding
gcrfin	0.4211203529249575	12.9	9.9	6.4	8.1	19.6	105.5	38.6	66.2	36.9	69.8	37.8	Grassland	3	3	Herbivore	Omnivore	Terrestrial	0.00392893	0.00872135	0.45049585392039593	breeding
gcrfin	0.4211203529249575	12.9	9.9	6.4	8.1	19.6	105.5	38.6	66.2	36.9	69.8	37.8	Grassland	3	3	Herbivore	Omnivore	Terrestrial	0.15900623698491667	0.4064739459142113	0.3911843270232032	nonbreeding
gloibi	0.00958466	117.2	102.8	10.4	13.9	86.4	274.8	104.7	165.3	38.9	102.7	626.6	Wetland	3	2	Carnivore	Aquatic predator	Terrestrial	4.76396707497117e-10	5.386751276580521e-9	0.0884386	breeding
gloibi	0.00958466	117.2	102.8	10.4	13.9	86.4	274.8	104.7	165.3	38.9	102.7	626.6	Wetland	3	2	Carnivore	Aquatic predator	Terrestrial	0	0	NA	nonbreeding
glwgul	0.00972973	69.8	25.2	9.2	19.7	65.2	411.8	218.2	193.5	53	166	1056.5	Coastal	3	3	Carnivore	Aquatic predator	Generalist	5.3947838650435195e-6	4.071083669015604e-5	0.13251468905201816	breeding
glwgul	0.00972973	69.8	25.2	9.2	19.7	65.2	411.8	218.2	193.5	53	166	1056.5	Coastal	3	3	Carnivore	Aquatic predator	Generalist	4.468899706533088e-4	0.00221094	0.20212626140476192	nonbreeding
gnttow	0.19027793558759237	15.1	9.3	4.7	6.9	24.1	77.6	13.1	64.9	16.8	87.6	29.4	Shrubland	2	3	Omnivore	Omnivore	Generalist	0.2178897593639268	0.5275334164673603	0.41303498994060056	breeding
gnttow	0.19027793558759237	15.1	9.3	4.7	6.9	24.1	77.6	13.1	64.9	16.8	87.6	29.4	Shrubland	2	3	Omnivore	Omnivore	Generalist	0.00199032	0.00993909	0.200252	nonbreeding
gnwtea	0.032763297085645814	36.2	29.2	11.8	11.4	26.4	178.8	95.1	84.2	53.1	61.5	341.9	Wetland	3	2	Herbivore	Herbivore aquatic	Aquatic	1.9942696833590966e-4	4.864892254791233e-4	0.4099309047173701	breeding
gnwtea	0.032763297085645814	36.2	29.2	11.8	11.4	26.4	178.8	95.1	84.2	53.1	61.5	341.9	Wetland	3	2	Herbivore	Herbivore aquatic	Aquatic	2.484630566469833e-4	7.890357296303876e-4	0.3148945571366866	nonbreeding
gockin	0.36012478149089067	9	5.4	2.1	2.5	16.2	57.2	13.4	43.4	23.6	42.8	6.2	Forest	1	3	Carnivore	Invertivore	Insessorial	0.048867197961861356	0.0922313	0.5298332984157081	breeding
gockin	0.36012478149089067	9	5.4	2.1	2.5	16.2	57.2	13.4	43.4	23.6	42.8	6.2	Forest	1	3	Carnivore	Invertivore	Insessorial	0.070962	0.17174572772138227	0.4131804573063841	nonbreeding
goleag	0.13528363705046617	56.8	37	18.5	28.4	101.4	603.1	221.2	381.9	36.7	307.1	4248	Grassland	3	2	Carnivore	Vertivore	Aerial	0.00967901	0.023740694486560507	0.4076970399296426	breeding
goleag	0.13528363705046617	56.8	37	18.5	28.4	101.4	603.1	221.2	381.9	36.7	307.1	4248	Grassland	3	2	Carnivore	Vertivore	Aerial	0.0292303	0.0698209	0.4186461585785286	nonbreeding
graspa	0.0336461	13.8	8.2	4.5	6.1	20.1	58.2	12.3	46	21.1	41.4	17.6	Grassland	3	2	Omnivore	Invertivore	Generalist	0.00264147	0.00587241	0.44981	breeding
graspa	0.0336461	13.8	8.2	4.5	6.1	20.1	58.2	12.3	46	21.1	41.4	17.6	Grassland	3	2	Omnivore	Invertivore	Generalist	4.092345002101139e-4	0.0031721	0.129011	nonbreeding
grawar	0.20144473095479826	13.9	7.6	2.8	3	16.4	65.1	16.7	48.4	25.6	50.1	8.1	Forest	1	2	Carnivore	Invertivore	Insessorial	0.11227450764308104	0.3536052043233438	0.31751373076628975	breeding
grawar	0.20144473095479826	13.9	7.6	2.8	3	16.4	65.1	16.7	48.4	25.6	50.1	8.1	Forest	1	2	Carnivore	Invertivore	Insessorial	5.397669900447748e-6	7.035511926044116e-6	0.7672035748339235	nonbreeding
grbani	0	26.9	17.7	9.5	16.5	33.8	129.3	24.8	103	19.3	162.7	82	Human Modified	3	1	Carnivore	Invertivore	Terrestrial	0	0	NA	breeding
grbani	0	26.9	17.7	9.5	16.5	33.8	129.3	24.8	103	19.3	162.7	82	Human Modified	3	1	Carnivore	Invertivore	Terrestrial	0	0	NA	nonbreeding
grbher3	0.053854328672613645	143.9	106	15.9	24.2	167.6	466.4	169.5	294	36.6	165.3	2523.4	Wetland	3	2	Carnivore	Aquatic predator	Terrestrial	0.00334715	0.00900001	0.37190485992814026	breeding
grbher3	0.053854328672613645	143.9	106	15.9	24.2	167.6	466.4	169.5	294	36.6	165.3	2523.4	Wetland	3	2	Carnivore	Aquatic predator	Terrestrial	0.0031586	0.00983103	0.32128845772514997	nonbreeding
grcfly	0	22.7	15.5	8.5	6.9	21.8	98.8	21.6	79.4	21.4	88.1	32.1	Woodland	1	3	Omnivore	Invertivore	Insessorial	0	1.5553285172205774e-7	0	breeding
grcfly	0	22.7	15.5	8.5	6.9	21.8	98.8	21.6	79.4	21.4	88.1	32.1	Woodland	1	3	Omnivore	Invertivore	Insessorial	0	0	NA	nonbreeding
greegr	0.0304834	126.3	90.4	12	18.1	141.6	378.8	120.7	257.2	32.1	140.5	871.3	Wetland	3	2	Carnivore	Aquatic predator	Terrestrial	1.7412747473315212e-4	4.862840245588073e-4	0.3580777198904146	breeding
greegr	0.0304834	126.3	90.4	12	18.1	141.6	378.8	120.7	257.2	32.1	140.5	871.3	Wetland	3	2	Carnivore	Aquatic predator	Terrestrial	7.502735463203141e-5	2.6501498901599345e-4	0.2831060798131066	nonbreeding
grepew	0.2902569512470801	23	13.4	7.8	5.6	17	108.3	30	77.6	28.3	83	27.2	Forest	2	1	Carnivore	Invertivore	Insessorial	0.00531289	0.00947813	0.5605424907073139	breeding
grepew	0.2902569512470801	23	13.4	7.8	5.6	17	108.3	30	77.6	28.3	83	27.2	Forest	2	1	Carnivore	Invertivore	Insessorial	1.0896058412739044e-6	1.915448491327514e-6	0.568852	nonbreeding
gresca	0.016775396085740912	47.8	29.7	22.9	14.3	34.2	213.5	104.1	108.9	48.9	53.5	1005.4	Wetland	3	3	Omnivore	Aquatic predator	Aquatic	4.955239450051597e-6	1.3605542712538498e-5	0.36420740831492027	breeding
gresca	0.016775396085740912	47.8	29.7	22.9	14.3	34.2	213.5	104.1	108.9	48.9	53.5	1005.4	Wetland	3	3	Omnivore	Aquatic predator	Aquatic	0.00296994	0.00997197	0.29782906470748377	nonbreeding
greyel	0.010989	59.9	45.9	4.8	6	60.5	194.5	97.6	96.9	50.2	79.8	161.7	Wetland	3	3	Carnivore	Aquatic predator	Terrestrial	6.5403033548992195e-6	2.4732300160881752e-5	0.2644437966689325	breeding
greyel	0.010989	59.9	45.9	4.8	6	60.5	194.5	97.6	96.9	50.2	79.8	161.7	Wetland	3	3	Carnivore	Aquatic predator	Terrestrial	5.724752745673835e-4	0.00182421	0.3138212379547032	nonbreeding
grnher	0.0377875	67.1	51.4	9	11.2	52.1	177.8	58	122.2	32.2	63.6	201.5	Wetland	3	1	Carnivore	Aquatic predator	Terrestrial	5.385349738294448e-4	0.00139066	0.3872505901095092	breeding
grnher	0.0377875	67.1	51.4	9	11.2	52.1	177.8	58	122.2	32.2	63.6	201.5	Wetland	3	1	Carnivore	Aquatic predator	Terrestrial	2.9821446537915924e-4	6.740259682736932e-4	0.44243764990678686	nonbreeding
grtgra	0.012869038607115822	43.3	29.2	8.2	11.5	47.9	168.6	46	126.4	26.8	170.1	160.5	Human Modified	3	1	Omnivore	Omnivore	Terrestrial	1.3929498681999113e-4	3.3149255231681714e-4	0.42020547926779006	breeding
grtgra	0.012869038607115822	43.3	29.2	8.2	11.5	47.9	168.6	46	126.4	26.8	170.1	160.5	Human Modified	3	1	Omnivore	Omnivore	Terrestrial	7.942668096032317e-5	2.0023639591529934e-4	0.3966645553984148	nonbreeding
grycat	0.1254111472581196	19.2	11.1	4	4.8	27.4	90.7	16.8	73.4	18.6	90.3	35.3	Shrubland	1	3	Omnivore	Invertivore	Insessorial	0.006635	0.0194154	0.3417386087959591	breeding
grycat	0.1254111472581196	19.2	11.1	4	4.8	27.4	90.7	16.8	73.4	18.6	90.3	35.3	Shrubland	1	3	Omnivore	Invertivore	Insessorial	4.7555649610772787e-7	1.6089531478109385e-6	0.2955688900915147	nonbreeding
gryfly	0.074265	14.8	8.6	4.5	3.6	18	72	15.3	56.7	21.3	60.6	12.3	Shrubland	2	3	Carnivore	Invertivore	Insessorial	0.0526442	0.21450070876133234	0.24542691839880634	breeding
gryfly	0.074265	14.8	8.6	4.5	3.6	18	72	15.3	56.7	21.3	60.6	12.3	Shrubland	2	3	Carnivore	Invertivore	Insessorial	9.630174947284425e-4	0.0061732	0.1559997540726013	nonbreeding
gryhaw2	0.028525512253917237	34.1	20.9	11.4	17.2	78.7	267.9	81.6	186.3	30.5	162	519	Forest	1	1	Carnivore	Vertivore	Insessorial	5.763977485858432e-4	0.00771588	0.0747027	breeding
gryhaw2	0.028525512253917237	34.1	20.9	11.4	17.2	78.7	267.9	81.6	186.3	30.5	162	519	Forest	1	1	Carnivore	Vertivore	Insessorial	0	2.9353393041634773e-5	0	nonbreeding
gryvir	0.0480508	13.7	7.3	4.4	4.7	19.9	63.6	9.8	53.8	15.5	56.8	12.8	Forest	2	3	Carnivore	Invertivore	Insessorial	0.0355457	0.1156016157824535	0.3074842088418329	breeding
gryvir	0.0480508	13.7	7.3	4.4	4.7	19.9	63.6	9.8	53.8	15.5	56.8	12.8	Forest	2	3	Carnivore	Invertivore	Insessorial	5.038924076375066e-6	1.3339893969446152e-5	0.37773344285316485	nonbreeding
gubter1	0	43.9	27.2	6.2	11.2	31.9	307.7	207.5	107.7	65.8	121.5	218.3	Coastal	3	3	Carnivore	Omnivore	Aerial	0	2.6553234349724932e-6	0	breeding
gubter1	0	43.9	27.2	6.2	11.2	31.9	307.7	207.5	107.7	65.8	121.5	218.3	Coastal	3	3	Carnivore	Omnivore	Aerial	0	0	NA	nonbreeding
gwfgoo	0.0521739	48.7	27.6	18.4	17.5	65	408.2	213.8	192.8	52.6	123.5	2506.4	Grassland	3	3	Herbivore	Herbivore terrestrial	Terrestrial	5.58682328983359e-8	2.63104786958985e-7	0.2123421376861726	breeding
gwfgoo	0.0521739	48.7	27.6	18.4	17.5	65	408.2	213.8	192.8	52.6	123.5	2506.4	Grassland	3	3	Herbivore	Herbivore terrestrial	Terrestrial	2.838438462775147e-5	9.301976557298734e-5	0.30514358376317186	nonbreeding
hamfly	0.3361119667334052	12.3	7.1	4.1	3	14.6	66.6	15.4	51.2	23.1	53.8	10.4	Forest	1	3	Carnivore	Invertivore	Insessorial	0.15525558632344838	0.325263	0.47732315171300727	breeding
hamfly	0.3361119667334052	12.3	7.1	4.1	3	14.6	66.6	15.4	51.2	23.1	53.8	10.4	Forest	1	3	Carnivore	Invertivore	Insessorial	0.00378349	0.0205024	0.18453883842805113	nonbreeding
harduc	0.2809105787829192	27.3	16.9	12.7	10.5	33	194	95	95	50	87.5	561.6	Marine	3	2	Carnivore	Aquatic predator	Aquatic	1.6543796234468347e-5	2.2199245287746043e-5	0.7452413818590717	breeding
harduc	0.2809105787829192	27.3	16.9	12.7	10.5	33	194	95	95	50	87.5	561.6	Marine	3	2	Carnivore	Aquatic predator	Aquatic	2.4949689834749704e-7	3.179412903296107e-6	0.0784726	nonbreeding
heegul	0.043248945147679324	56.3	18	6	12.2	51.6	336.2	185.8	150.5	55.2	133.2	500	Coastal	3	1	Carnivore	Aquatic predator	Aerial	4.553961081446847e-4	0.0012953	0.35157496461206633	breeding
heegul	0.043248945147679324	56.3	18	6	12.2	51.6	336.2	185.8	150.5	55.2	133.2	500	Coastal	3	1	Carnivore	Aquatic predator	Aerial	0.013426720103117906	0.0576606	0.23285777049818704	nonbreeding
heptan	0.11018813374675271	19.5	13.7	8.3	9.3	21	94.7	22.6	73.2	23.5	77.8	37.7	Forest	2	2	Carnivore	Invertivore	Insessorial	0.011655039382484555	0.0455641	0.2557944753476225	breeding
heptan	0.11018813374675271	19.5	13.7	8.3	9.3	21	94.7	22.6	73.2	23.5	77.8	37.7	Forest	2	2	Carnivore	Invertivore	Insessorial	2.4264865862684941e-4	0.00137229	0.17682059404261913	nonbreeding
hergul	0.14814814814814814	70.5	25.3	8.8	18.5	64.9	429	236.3	193.8	54.9	168.5	1091	Coastal	3	2	Carnivore	Aquatic predator	Generalist	1.5697619462483335e-14	1.420212452972769e-10	1.1053007900068257e-4	breeding
hergul	0.14814814814814814	70.5	25.3	8.8	18.5	64.9	429	236.3	193.8	54.9	168.5	1091	Coastal	3	2	Carnivore	Aquatic predator	Generalist	1.885027415467761e-4	6.011038437320831e-4	0.3135943040663592	nonbreeding
herthr	0.3149521831419898	18.8	9.2	3.4	3.7	28.9	89	24	65.3	26.9	67.7	30.1	Forest	1	3	Omnivore	Invertivore	Generalist	0.026865318583118764	0.053231794599825064	0.5046855696878394	breeding
herthr	0.3149521831419898	18.8	9.2	3.4	3.7	28.9	89	24	65.3	26.9	67.7	30.1	Forest	1	3	Omnivore	Invertivore	Generalist	0.042875008641303336	0.10705060502695127	0.4005115957122245	nonbreeding
herwar	0.3007530269853743	12.4	7.7	3.2	3.6	17.8	66.9	18	48.8	26.9	52.4	10.4	Forest	1	3	Carnivore	Invertivore	Insessorial	0.2925852640429129	0.7394002330397098	0.395706	breeding
herwar	0.3007530269853743	12.4	7.7	3.2	3.6	17.8	66.9	18	48.8	26.9	52.4	10.4	Forest	1	3	Carnivore	Invertivore	Insessorial	2.4185138481487348e-5	6.779679240475711e-5	0.35672983372278755	nonbreeding
hoomer	0.11021747424647081	39.6	27.6	8.3	9.3	29.2	186.6	95	91.5	50.9	85.6	613.8	Wetland	3	3	Carnivore	Aquatic predator	Aquatic	0.0017229	0.00459912	0.37461551355682327	breeding
hoomer	0.11021747424647081	39.6	27.6	8.3	9.3	29.2	186.6	95	91.5	50.9	85.6	613.8	Wetland	3	3	Carnivore	Aquatic predator	Aquatic	0.012218180677402338	0.035883	0.34050078368814113	nonbreeding
hooori	0.060310606112367535	21.2	13.9	4.3	5.2	21.6	83.4	16.4	65.7	20	91.4	24.3	Woodland	2	2	Omnivore	Omnivore	Insessorial	0.012194009341664237	0.031856635850818174	0.3827776855901456	breeding
hooori	0.060310606112367535	21.2	13.9	4.3	5.2	21.6	83.4	16.4	65.7	20	91.4	24.3	Woodland	2	2	Omnivore	Omnivore	Insessorial	3.4753577137625644e-7	1.341512767073964e-6	0.2590625895676587	nonbreeding
hoowar	0.516	13.7	7.9	3.8	3.6	19.2	64.7	13.6	49.7	21.5	55.1	10.5	Forest	2	3	Carnivore	Invertivore	Insessorial	6.084824503493927e-6	1.0178097167468903e-5	0.5978351752174424	breeding
hoowar	0.516	13.7	7.9	3.8	3.6	19.2	64.7	13.6	49.7	21.5	55.1	10.5	Forest	2	3	Carnivore	Invertivore	Insessorial	0	0	NA	nonbreeding
horgre	0.020016680567139282	30.2	15.4	4.7	7.1	42.9	137.8	57.2	78.3	42.2	33.2	453	Wetland	3	3	Carnivore	Aquatic predator	Aquatic	5.912545682353379e-6	1.6333172087531034e-5	0.36199616649279637	breeding
horgre	0.020016680567139282	30.2	15.4	4.7	7.1	42.9	137.8	57.2	78.3	42.2	33.2	453	Wetland	3	3	Carnivore	Aquatic predator	Aquatic	0.00534018	0.015776371787457007	0.3384920439936134	nonbreeding
horlar	0.0398577	13.9	9.2	4.2	5	23.5	108.1	41.7	66.2	38.6	71.4	33.3	Grassland	3	3	Omnivore	Omnivore	Terrestrial	0.00128865	0.00416819	0.30916218654616545	breeding
horlar	0.0398577	13.9	9.2	4.2	5	23.5	108.1	41.7	66.2	38.6	71.4	33.3	Grassland	3	3	Omnivore	Omnivore	Terrestrial	0.0039048	0.0125758	0.3105009724571152	nonbreeding
houwre	0.1590779839200118	15.9	9.8	3	3.1	20.1	51.4	6.7	44.9	12.9	41.1	10.9	Shrubland	3	1	Carnivore	Invertivore	Insessorial	0.015830170634726335	0.0401794	0.3939867618550934	breeding
houwre	0.1590779839200118	15.9	9.8	3	3.1	20.1	51.4	6.7	44.9	12.9	41.1	10.9	Shrubland	3	1	Carnivore	Invertivore	Insessorial	3.6525075066761413e-4	8.66004756582125e-4	0.42176529388724737	nonbreeding
indbun	0.0818023	11.7	7.6	5.1	6.2	17.2	64.8	14.7	50.3	22.5	48.9	14.7	Shrubland	2	3	Herbivore	Granivore	Terrestrial	1.0748066737390388e-4	3.785977068274337e-4	0.28389149071865344	breeding
indbun	0.0818023	11.7	7.6	5.1	6.2	17.2	64.8	14.7	50.3	22.5	48.9	14.7	Shrubland	2	3	Herbivore	Granivore	Terrestrial	0	0	NA	nonbreeding
killde	0.059744	21.5	13.1	3.5	4.2	34.4	158.8	83.5	75.2	52.6	85.8	96.4	Wetland	3	3	Carnivore	Omnivore	Terrestrial	0.00347719	0.00946404	0.3674101737637413	breeding
killde	0.059744	21.5	13.1	3.5	4.2	34.4	158.8	83.5	75.2	52.6	85.8	96.4	Wetland	3	3	Carnivore	Omnivore	Terrestrial	8.05636444371907e-4	0.00302319	0.2664857832591071	nonbreeding
larbun	0.011389753383861972	17.6	10.6	6.5	9	24	86.6	20.9	64.9	24.3	64.5	37.6	Grassland	3	3	Omnivore	Omnivore	Generalist	0.00388946	0.00792399	0.49084676368699776	breeding
larbun	0.011389753383861972	17.6	10.6	6.5	9	24	86.6	20.9	64.9	24.3	64.5	37.6	Grassland	3	3	Omnivore	Omnivore	Generalist	2.710076922676909e-6	1.0555639034295134e-5	0.2567420990687446	nonbreeding
larspa	0.0506397	15.1	9.7	5.1	7.1	20.1	85.5	24.7	60.9	28.8	64.3	29	Shrubland	3	2	Herbivore	Granivore	Generalist	0.011284213753493246	0.0321009	0.3515235073070554	breeding
larspa	0.0506397	15.1	9.7	5.1	7.1	20.1	85.5	24.7	60.9	28.8	64.3	29	Shrubland	3	2	Herbivore	Granivore	Generalist	0.00568875	0.016689335469460553	0.34086138001193406	nonbreeding
laugul	0	44.1	17.1	5.1	10.2	44.8	298.4	166.5	123.2	57.3	111.8	307.4	Marine	3	2	Carnivore	Aquatic predator	Aerial	4.26270854154614e-9	3.006395384697855e-8	0.1417880217366867	breeding
laugul	0	44.1	17.1	5.1	10.2	44.8	298.4	166.5	123.2	57.3	111.8	307.4	Marine	3	2	Carnivore	Aquatic predator	Aerial	6.080213652526858e-8	1.101681219888838e-7	0.5519031769589722	nonbreeding
lawgol	0.2024238209948593	10.2	6.4	4.2	5.6	13.1	65	18.9	46.3	29	47.5	10.9	Forest	2	3	Herbivore	Granivore	Terrestrial	0.23566588852369127	0.4629349141318695	0.5090691614082073	breeding
lawgol	0.2024238209948593	10.2	6.4	4.2	5.6	13.1	65	18.9	46.3	29	47.5	10.9	Forest	2	3	Herbivore	Granivore	Terrestrial	0.0854259	0.1646328499889987	0.5188872121686168	nonbreeding
lazbun	0.16536509343100408	11.8	7.3	4.8	6.1	16.8	70.4	16.5	53.9	23.4	54.2	15.5	Shrubland	2	3	Herbivore	Omnivore	Insessorial	0.14788357700832638	0.3946506219553016	0.3747202431245016	breeding
lazbun	0.16536509343100408	11.8	7.3	4.8	6.1	16.8	70.4	16.5	53.9	23.4	54.2	15.5	Shrubland	2	3	Herbivore	Omnivore	Insessorial	9.742462605619589e-5	0.00281258	0.034638832529611745	nonbreeding
leabit	0.0349928	47.8	34.7	5.5	7.8	37.9	107.8	30.6	75	29	40.8	86.3	Wetland	1	2	Carnivore	Aquatic predator	Terrestrial	2.4538532748287397e-4	5.81984024846722e-4	0.4216358473885971	breeding
leabit	0.0349928	47.8	34.7	5.5	7.8	37.9	107.8	30.6	75	29	40.8	86.3	Wetland	1	2	Carnivore	Aquatic predator	Terrestrial	2.3989500623480394e-4	4.509120376264619e-4	0.5320217386468052	nonbreeding
leafly	0.13392600727745535	12.4	7.6	5.4	3.5	15.9	61.1	14.2	47.9	22.8	50.8	10	Forest	1	3	Carnivore	Invertivore	Insessorial	0.00141267	0.00316784	0.4459428070565052	breeding
leafly	0.13392600727745535	12.4	7.6	5.4	3.5	15.9	61.1	14.2	47.9	22.8	50.8	10	Forest	1	3	Carnivore	Invertivore	Insessorial	0	6.887451289637048e-7	0	nonbreeding
leasan	0.0277136	20.3	15.1	2.4	3.2	18.4	86.4	32.1	53.1	37.7	39.2	22.9	Wetland	3	3	Carnivore	Aquatic predator	Terrestrial	9.503868230076835e-7	3.118976105888272e-6	0.3047111586438451	breeding
leasan	0.0277136	20.3	15.1	2.4	3.2	18.4	86.4	32.1	53.1	37.7	39.2	22.9	Wetland	3	3	Carnivore	Aquatic predator	Terrestrial	0.0018377	0.0089805	0.2046325556300477	nonbreeding
leater1	0.0183361	29.5	19.8	3.1	5.6	14.6	165.1	114.2	51	69.1	77.8	45.9	Marine	3	3	Carnivore	Aquatic predator	Aerial	3.9191185824729235e-4	0.00114936	0.34098414195110394	breeding
lecspa	0.0344353	11.2	7.1	4.2	5	17.3	53	10	43.1	18.8	52	13	Grassland	3	3	Omnivore	Granivore	Generalist	8.94358587933556e-7	1.062058501056656e-6	0.8420991753691033	breeding
lecspa	0.0344353	11.2	7.1	4.2	5	17.3	53	10	43.1	18.8	52	13	Grassland	3	3	Omnivore	Granivore	Generalist	0	0	NA	nonbreeding
lesgol	0.0742355	10.2	7.8	4.7	6.3	12.4	60.9	16.2	46.2	26	40.4	8.8	Shrubland	2	1	Herbivore	Granivore	Insessorial	0.042959930114931245	0.11079977510583718	0.38772578801622515	breeding
lesgol	0.0742355	10.2	7.8	4.7	6.3	12.4	60.9	16.2	46.2	26	40.4	8.8	Shrubland	2	1	Herbivore	Granivore	Insessorial	0.038261940829203867	0.0877055	0.43625499397877837	nonbreeding
lesnig	0.010674590073731704	8.5	4.2	3.5	2.4	11.7	164.8	92.5	75	55.1	100.6	48.4	Shrubland	2	2	Carnivore	Invertivore	Aerial	2.2232465608892582e-4	0.00209322	0.10621156822870624	breeding
lesnig	0.010674590073731704	8.5	4.2	3.5	2.4	11.7	164.8	92.5	75	55.1	100.6	48.4	Shrubland	2	2	Carnivore	Invertivore	Aerial	0	0	NA	nonbreeding
lesplo	0	18	11.4	4	4.2	29.8	128.8	75.8	53.8	58.5	52.8	64	Wetland	3	3	Carnivore	Aquatic predator	Terrestrial	0	1.8110285190700685e-10	0	breeding
lesplo	0	18	11.4	4	4.2	29.8	128.8	75.8	53.8	58.5	52.8	64	Wetland	3	3	Carnivore	Aquatic predator	Terrestrial	0	0	NA	nonbreeding
lessca	0.053618665061792324	47.3	29.4	19.6	13.4	34.9	198.2	101	97	51	53.4	819.5	Wetland	3	3	Omnivore	Aquatic predator	Aquatic	0.00148359	0.00276472	0.5366144919433844	breeding
lessca	0.053618665061792324	47.3	29.4	19.6	13.4	34.9	198.2	101	97	51	53.4	819.5	Wetland	3	3	Omnivore	Aquatic predator	Aquatic	0.00640534	0.0190903	0.3355276367271391	nonbreeding
lesyel	0	41.4	30.6	2.9	4	49.6	152.6	79.8	71.5	52.8	65.6	77.5	Wetland	3	3	Carnivore	Aquatic predator	Terrestrial	0	0	NA	breeding
lesyel	0	41.4	30.6	2.9	4	49.6	152.6	79.8	71.5	52.8	65.6	77.5	Wetland	3	3	Carnivore	Aquatic predator	Terrestrial	4.677647401344745e-6	1.2899180286084401e-5	0.3626313686297553	nonbreeding
lewwoo	0.1910952415652554	30.4	22.8	7.4	7	24.1	166.8	52	114	31.4	98.8	105.8	Woodland	2	3	Omnivore	Invertivore	Insessorial	0.10600934819377895	0.423293	0.25043943366027155	breeding
lewwoo	0.1910952415652554	30.4	22.8	7.4	7	24.1	166.8	52	114	31.4	98.8	105.8	Woodland	2	3	Omnivore	Invertivore	Insessorial	0.0791662	0.23456689976811018	0.3374993893713344	nonbreeding
libher	0	78.1	60.6	9.5	12.6	92	257.8	98.3	160.2	38	88	338.6	Wetland	3	1	Carnivore	Aquatic predator	Terrestrial	0	2.56745790068723e-7	0	breeding
libher	0	78.1	60.6	9.5	12.6	92	257.8	98.3	160.2	38	88	338.6	Wetland	3	1	Carnivore	Aquatic predator	Terrestrial	7.575917882530894e-7	2.2430823515075136e-6	0.337746	nonbreeding
lilmea2	0.012059056786207046	33.5	20	6.1	8.2	39.8	108.1	28.4	86.1	24.8	67.4	91.8	Grassland	3	2	Carnivore	Invertivore	Terrestrial	0.0012051	0.012600398450440904	0.0956398	breeding
lilmea2	0.012059056786207046	33.5	20	6.1	8.2	39.8	108.1	28.4	86.1	24.8	67.4	91.8	Grassland	3	2	Carnivore	Invertivore	Terrestrial	8.48742271612514e-5	0.00271758	0.0312315	nonbreeding
linspa	0.3974987732917301	13.2	8	4	5.1	20.1	64	14.3	49.7	22.3	56.8	16.6	Wetland	2	3	Omnivore	Omnivore	Generalist	0.0179137	0.0338934	0.5285324113427461	breeding
linspa	0.3974987732917301	13.2	8	4	5.1	20.1	64	14.3	49.7	22.3	56.8	16.6	Wetland	2	3	Omnivore	Omnivore	Generalist	0.00325862	0.0108297	0.30089788590814753	nonbreeding
litgul	0	26.6	12.9	3	5.3	25.9	218.9	126.6	92.3	57.9	88.8	118	Coastal	3	2	Carnivore	Aquatic predator	Generalist	0	0	NA	breeding
litgul	0	26.6	12.9	3	5.3	25.9	218.9	126.6	92.3	57.9	88.8	118	Coastal	3	2	Carnivore	Aquatic predator	Generalist	0	0	NA	nonbreeding
lobcur	0.052994992939769746	164	141.5	7.6	8.9	84.5	266.8	132.6	134.2	49.7	94.8	583.9	Grassland	3	3	Carnivore	Omnivore	Terrestrial	0.010126521160532795	0.0250204	0.4047306185898037	breeding
lobcur	0.052994992939769746	164	141.5	7.6	8.9	84.5	266.8	132.6	134.2	49.7	94.8	583.9	Grassland	3	3	Carnivore	Omnivore	Terrestrial	0.00150303	0.00589994	0.2547535600530528	nonbreeding
lobdow	0.00421941	70.7	61.9	4.5	7.1	38.6	145.5	74.2	71.2	51	56.5	104.4	Wetland	3	3	Carnivore	Aquatic predator	Terrestrial	1.114515824739644e-6	3.375213321698105e-6	0.3302060398893305	breeding
lobdow	0.00421941	70.7	61.9	4.5	7.1	38.6	145.5	74.2	71.2	51	56.5	104.4	Wetland	3	3	Carnivore	Aquatic predator	Terrestrial	0.00158879	0.0045837	0.3466179037014418	nonbreeding
loeowl	0.054666923620479216	28.3	14.9	8.8	12.5	40.1	280.7	115.5	165.2	41.2	137	296.6	Forest	2	2	Carnivore	Vertivore	Aerial	9.719837288437343e-5	2.4178785708853313e-4	0.4019985703780949	breeding
loeowl	0.054666923620479216	28.3	14.9	8.8	12.5	40.1	280.7	115.5	165.2	41.2	137	296.6	Forest	2	2	Carnivore	Vertivore	Aerial	7.354335662763016e-5	1.9337504872284997e-4	0.3803146120109548	nonbreeding
logshr	0.00878625	21.1	12.3	6.5	8.8	27.7	96.4	21.7	74.2	22.6	96.7	51.6	Shrubland	3	3	Carnivore	Invertivore	Insessorial	0.0018307	0.00658668	0.2779393343419984	breeding
logshr	0.00878625	21.1	12.3	6.5	8.8	27.7	96.4	21.7	74.2	22.6	96.7	51.6	Shrubland	3	3	Carnivore	Invertivore	Insessorial	0.00128815	0.00563304	0.22867814462530553	nonbreeding
lotduc	0	32.1	19.2	16	11.9	33.1	215.6	108.5	105	50.9	130.8	871	Wetland	3	3	Carnivore	Aquatic predator	Aquatic	1.2535780609020547e-9	1.4562954739060934e-8	0.0860799	breeding
lotduc	0	32.1	19.2	16	11.9	33.1	215.6	108.5	105	50.9	130.8	871	Wetland	3	3	Carnivore	Aquatic predator	Aquatic	5.42564541890355e-7	2.1555368908887202e-6	0.25170737934652443	nonbreeding
luchum	0.0593554	23.5	17.8	1.6	1.6	4.1	39.3	24.8	14.6	63	27.2	3.3	Shrubland	2	1	Herbivore	Nectarivore	Aerial	0.00117129	0.0131144	0.0893131	breeding
luchum	0.0593554	23.5	17.8	1.6	1.6	4.1	39.3	24.8	14.6	63	27.2	3.3	Shrubland	2	1	Herbivore	Nectarivore	Aerial	0	0	NA	nonbreeding
lucwar	0.015864522555855985	10.5	6.8	3	3.4	16.3	55.6	13.2	42.4	23.7	43.4	6.6	Forest	2	3	Carnivore	Invertivore	Insessorial	0.00953809	0.0414977	0.2298461252368337	breeding
lucwar	0.015864522555855985	10.5	6.8	3	3.4	16.3	55.6	13.2	42.4	23.7	43.4	6.6	Forest	2	3	Carnivore	Invertivore	Insessorial	4.302534608074043e-6	2.2645578431143638e-5	0.18999446718291477	nonbreeding
macwar	0.2811186949544846	13.4	7.7	3	3.3	20.9	58.1	13.2	44.5	22.9	52.9	10.4	Forest	1	3	Carnivore	Invertivore	Generalist	0.21311049352585879	0.4453401973428988	0.47853415163816887	breeding
macwar	0.2811186949544846	13.4	7.7	3	3.3	20.9	58.1	13.2	44.5	22.9	52.9	10.4	Forest	1	3	Carnivore	Invertivore	Generalist	8.59023178569029e-9	1.574713865124158e-8	0.5455106464699221	nonbreeding
magfri	0	121.9	95.9	25.8	22.5	28.9	642	413	232.2	64	439.8	1490.5	Marine	3	3	Carnivore	Aquatic predator	Aerial	0	9.092413846260074e-10	0	breeding
magfri	0	121.9	95.9	25.8	22.5	28.9	642	413	232.2	64	439.8	1490.5	Marine	3	3	Carnivore	Aquatic predator	Aerial	0	0	NA	nonbreeding
maghum1	0.18117168980697596	33.4	26	2.8	2.5	6.4	67.4	44	23.4	65.3	44.5	8	Forest	1	2	Herbivore	Nectarivore	Aerial	0.015007014382111463	0.0350942	0.42762128726077364	breeding
maghum1	0.18117168980697596	33.4	26	2.8	2.5	6.4	67.4	44	23.4	65.3	44.5	8	Forest	1	2	Herbivore	Nectarivore	Aerial	8.164155013805221e-4	0.0016302	0.5008065629128822	nonbreeding
mallar3	0.0940381	58.5	41	20.8	17.8	40.6	263.4	133.5	129.9	50.7	86.9	843.4	Wetland	3	2	Herbivore	Herbivore aquatic	Aquatic	0.00212035	0.00547048	0.3875986156692617	breeding
mallar3	0.0940381	58.5	41	20.8	17.8	40.6	263.4	133.5	129.9	50.7	86.9	843.4	Wetland	3	2	Herbivore	Herbivore aquatic	Aquatic	0.00189359	0.00403568	0.469212	nonbreeding
manduc	0.04	33	20.9	13.5	10.6	34.8	222.2	111.1	110.6	50.1	94.6	567	Forest	3	3	Herbivore	Herbivore aquatic	Generalist	1.057747665285843e-8	8.248698601818993e-7	0.012823206621376487	breeding
manduc	0.04	33	20.9	13.5	10.6	34.8	222.2	111.1	110.6	50.1	94.6	567	Forest	3	3	Herbivore	Herbivore aquatic	Generalist	1.4996038209271172e-9	3.425304406929661e-9	0.43780162075326806	nonbreeding
margod	0.00762597	112.5	93.7	6.8	9.2	71.6	224.8	118	106.7	52.5	77.2	357	Wetland	3	3	Carnivore	Aquatic predator	Terrestrial	0.0013317	0.00359412	0.3705234337061896	breeding
margod	0.00762597	112.5	93.7	6.8	9.2	71.6	224.8	118	106.7	52.5	77.2	357	Wetland	3	3	Carnivore	Aquatic predator	Terrestrial	0.00114823	0.0149332	0.0768908	nonbreeding
marwre	0.0271803	16	9.9	2.7	3.4	19.2	48.4	9.7	38.7	20	39.5	10.8	Wetland	3	2	Carnivore	Invertivore	Insessorial	0.00288063	0.00799406	0.3603460955712527	breeding
marwre	0.0271803	16	9.9	2.7	3.4	19.2	48.4	9.7	38.7	20	39.5	10.8	Wetland	3	2	Carnivore	Invertivore	Insessorial	0.00685909	0.020370134819532926	0.3367228710103974	nonbreeding
mcclon	0.028514410966074526	13.7	9.1	4.9	7.4	18.6	90.3	20.4	69.2	22.8	57.4	25.7	Grassland	3	3	Herbivore	Granivore	Terrestrial	0.0032607	0.00885702	0.36814859064270433	breeding
mcclon	0.028514410966074526	13.7	9.1	4.9	7.4	18.6	90.3	20.4	69.2	22.8	57.4	25.7	Grassland	3	3	Herbivore	Granivore	Terrestrial	1.6882384379298493e-5	1.1345859565226662e-4	0.1487977555357766	nonbreeding
merlin	0.0609342	16.6	11.8	8	10.5	34.3	199.6	98.8	103.5	48.9	116.6	188.5	Woodland	3	3	Carnivore	Vertivore	Aerial	1.6633182186192482e-4	2.794777138069525e-4	0.5951523633001288	breeding
merlin	0.0609342	16.6	11.8	8	10.5	34.3	199.6	98.8	103.5	48.9	116.6	188.5	Woodland	3	3	Carnivore	Vertivore	Aerial	0.00416812	0.010541613874283361	0.3953963009420901	nonbreeding
mewgul2	0	47.8	16.6	5.5	10.1	49.4	351	206.2	145.9	58.6	133.8	412.5	Coastal	3	3	Carnivore	Omnivore	Terrestrial	1.2015296810261368e-11	2.58839962510183e-8	4.6419790413115505e-4	breeding
mewgul2	0	47.8	16.6	5.5	10.1	49.4	351	206.2	145.9	58.6	133.8	412.5	Coastal	3	3	Carnivore	Omnivore	Terrestrial	4.355268664345163e-4	0.00303766	0.14337596199907118	nonbreeding
miskit	0	23	14.7	11	12.3	37	291.8	156.5	135.2	53.6	150.2	276	Woodland	2	3	Carnivore	Invertivore	Generalist	1.594621177404168e-6	2.711170378150513e-6	0.5881670846861256	breeding
miskit	0	23	14.7	11	12.3	37	291.8	156.5	135.2	53.6	150.2	276	Woodland	2	3	Carnivore	Invertivore	Generalist	0	0	NA	nonbreeding
moublu	0.1657783271810947	16.4	9.6	3.9	3.9	21.9	114	41	71.2	36.6	70	29.6	Grassland	3	3	Omnivore	Invertivore	Insessorial	0.14808784180253134	0.3467695599188539	0.4270497151975645	breeding
moublu	0.1657783271810947	16.4	9.6	3.9	3.9	21.9	114	41	71.2	36.6	70	29.6	Grassland	3	3	Omnivore	Invertivore	Insessorial	0.00623152	0.0362473	0.1719168922179337	nonbreeding
mouchi	0.2515430135703782	11.8	8.9	3.4	3.8	18.1	68.8	13.2	55.5	19.2	59.5	11.2	Forest	1	1	Omnivore	Invertivore	Insessorial	0.27435789371498326	0.6134628353570677	0.4472282229701698	breeding
mouchi	0.2515430135703782	11.8	8.9	3.4	3.8	18.1	68.8	13.2	55.5	19.2	59.5	11.2	Forest	1	1	Omnivore	Invertivore	Insessorial	0.2571236464534156	0.5675358953892519	0.4530526589460284	nonbreeding
moudov	0.0852441	19.6	9.3	2.7	3.4	19.6	144.4	53.1	91.6	36.6	122.2	118.9	Human Modified	3	1	Herbivore	Granivore	Terrestrial	0.0066874	0.0190304	0.3514065930777957	breeding
moudov	0.0852441	19.6	9.3	2.7	3.4	19.6	144.4	53.1	91.6	36.6	122.2	118.9	Human Modified	3	1	Herbivore	Granivore	Terrestrial	0.00273805	0.00716701	0.38203482773302794	nonbreeding
mouplo	0.00396397	23.4	17	4	4.1	39.4	145.6	79.2	67	54.1	62.8	95.7	Grassland	3	3	Carnivore	Invertivore	Terrestrial	0.00189245	0.00375155	0.5044441976431968	breeding
mouplo	0.00396397	23.4	17	4	4.1	39.4	145.6	79.2	67	54.1	62.8	95.7	Grassland	3	3	Carnivore	Invertivore	Terrestrial	3.8150099894485484e-4	0.00112784	0.338257	nonbreeding
mutswa	0.0494234	96.1	56.7	31	26.4	96.1	581.5	244.9	336.6	42.1	198.1	10682	Wetland	3	3	Herbivore	Herbivore aquatic	Aquatic	1.2550230627915786e-5	1.8330524889783875e-5	0.6846629162763577	breeding
mutswa	0.0494234	96.1	56.7	31	26.4	96.1	581.5	244.9	336.6	42.1	198.1	10682	Wetland	3	3	Herbivore	Herbivore aquatic	Aquatic	3.055683069341318e-5	6.976196722686126e-5	0.43801561091367164	nonbreeding
naswar	0.3665736468763861	11.6	7	2.8	3.5	16.1	56.8	13.3	43.4	23.6	42.4	8.1	Forest	1	3	Carnivore	Invertivore	Insessorial	0.017549398271010097	0.0401603	0.4369835032049239	breeding
naswar	0.3665736468763861	11.6	7	2.8	3.5	16.1	56.8	13.3	43.4	23.6	42.4	8.1	Forest	1	3	Carnivore	Invertivore	Insessorial	1.0695580673229886e-6	5.62839346799928e-6	0.1900290151006773	nonbreeding
nobtyr	0.018939576022689034	9.2	5.3	3	3.3	14	49.4	6.9	41.8	14.1	39.7	7.4	Forest	2	3	Carnivore	Invertivore	Insessorial	1.689719373322705e-4	0.00343633	0.0491723	breeding
nobtyr	0.018939576022689034	9.2	5.3	3	3.3	14	49.4	6.9	41.8	14.1	39.7	7.4	Forest	2	3	Carnivore	Invertivore	Insessorial	8.841656398380606e-5	8.546559368757447e-4	0.10345281670542074	nonbreeding
norfli	0.1491621678229599	40.2	29.4	8.5	7.9	28.7	156.9	38.3	119.2	24.3	109.5	131.5	Shrubland	2	2	Carnivore	Invertivore	Generalist	0.0440429	0.10750940580442933	0.40966561757764824	breeding
norfli	0.1491621678229599	40.2	29.4	8.5	7.9	28.7	156.9	38.3	119.2	24.3	109.5	131.5	Shrubland	2	2	Carnivore	Invertivore	Generalist	0.032922779875886286	0.0956521	0.34419286201071214	nonbreeding
norgos	0.33293416225030575	33.7	19.6	11.6	18	67.3	337.6	122.6	215	36.3	241.1	866	Forest	1	2	Carnivore	Vertivore	Generalist	0.0550942	0.10981189054717991	0.5017139305164203	breeding
norgos	0.33293416225030575	33.7	19.6	11.6	18	67.3	337.6	122.6	215	36.3	241.1	866	Forest	1	2	Carnivore	Vertivore	Generalist	0.013895427299663577	0.0320723	0.43325273092260486	nonbreeding
norhar2	0.0347449	31.1	17.2	10.1	13.2	82	360.9	161.1	199.8	44.7	212.9	393	Grassland	3	3	Carnivore	Vertivore	Aerial	0.00502568	0.013530484029858557	0.37143420924070836	breeding
norhar2	0.0347449	31.1	17.2	10.1	13.2	82	360.9	161.1	199.8	44.7	212.9	393	Grassland	3	3	Carnivore	Vertivore	Aerial	0.00363234	0.011625	0.3124601126007561	nonbreeding
normoc	0.0251148	22.1	12.2	4.6	5.3	32.2	112.3	23.1	90.5	20.6	117.6	48.5	Shrubland	2	3	Omnivore	Omnivore	Generalist	0.00141827	0.00487338	0.29102389834807535	breeding
normoc	0.0251148	22.1	12.2	4.6	5.3	32.2	112.3	23.1	90.5	20.6	117.6	48.5	Shrubland	2	3	Omnivore	Omnivore	Generalist	0.00160003	0.00339811	0.4708572811128303	nonbreeding
norpar	0.45569620253164556	11.6	7.6	3.1	3.1	16.9	57.6	15.5	39.9	28.1	44.1	7.8	Forest	2	3	Carnivore	Invertivore	Insessorial	2.6471345920147096e-7	6.744442052750838e-7	0.3924912648534106	breeding
norpar	0.45569620253164556	11.6	7.6	3.1	3.1	16.9	57.6	15.5	39.9	28.1	44.1	7.8	Forest	2	3	Carnivore	Invertivore	Insessorial	7.926114741433038e-7	1.6629658914272106e-6	0.4766252141606219	nonbreeding
norpin	0.010220269075247913	48.1	31.9	14.5	14.8	36.9	256.7	148.4	107.8	57.8	124.7	944.6	Wetland	3	3	Herbivore	Herbivore aquatic	Aquatic	6.273850608233349e-5	1.6934983087573983e-4	0.37046689540757655	breeding
norpin	0.010220269075247913	48.1	31.9	14.5	14.8	36.9	256.7	148.4	107.8	57.8	124.7	944.6	Wetland	3	3	Herbivore	Herbivore aquatic	Aquatic	7.113603532443627e-4	0.00178923	0.39757976281394425	nonbreeding
norsho	0.012378294682144637	68.8	47.9	18.6	18.7	33.8	226.4	130.2	94.2	58	75.1	612.6	Wetland	3	3	Omnivore	Aquatic predator	Aquatic	3.159663354582849e-4	7.526277603354621e-4	0.41981754076869554	breeding
norsho	0.012378294682144637	68.8	47.9	18.6	18.7	33.8	226.4	130.2	94.2	58	75.1	612.6	Wetland	3	3	Omnivore	Aquatic predator	Aquatic	7.258623731483213e-4	0.00191561	0.37892025913410715	nonbreeding
norwat	0.45535724533715927	18.8	9.7	3.5	3.7	23	73.9	21	54.2	28	49.9	16.3	Shrubland	1	3	Carnivore	Invertivore	Terrestrial	0.00236533	0.00412629	0.5732353741510727	breeding
norwat	0.45535724533715927	18.8	9.7	3.5	3.7	23	73.9	21	54.2	28	49.9	16.3	Shrubland	1	3	Carnivore	Invertivore	Terrestrial	0	0	NA	nonbreeding
nrwswa	0.0564376	10.4	4.8	3.4	2.5	11.1	107.2	54.7	53.1	50.7	47.6	15.7	Shrubland	3	3	Carnivore	Invertivore	Aerial	0.011015770405135189	0.0293826	0.37490773678274925	breeding
nrwswa	0.0564376	10.4	4.8	3.4	2.5	11.1	107.2	54.7	53.1	50.7	47.6	15.7	Shrubland	3	3	Carnivore	Invertivore	Aerial	1.390754656012763e-5	3.7378404890675e-5	0.3720743729114354	nonbreeding
nstspa	0.0028847	14.4	8.7	3.8	5.2	21.7	56.4	12.4	44.1	21.9	47.7	15.1	Wetland	3	3	Omnivore	Invertivore	Generalist	4.9300836306728966e-5	4.9300836306728966e-5	1	breeding
nstspa	0.0028847	14.4	8.7	3.8	5.2	21.7	56.4	12.4	44.1	21.9	47.7	15.1	Wetland	3	3	Omnivore	Invertivore	Generalist	0	0	NA	nonbreeding
nswowl	0.38370485571107654	18.2	9.9	7	10.5	23.6	135.2	40.2	95	29.8	78	100.7	Forest	2	3	Carnivore	Vertivore	Insessorial	0.0125145	0.0254304	0.492109	breeding
nswowl	0.38370485571107654	18.2	9.9	7	10.5	23.6	135.2	40.2	95	29.8	78	100.7	Forest	2	3	Carnivore	Vertivore	Insessorial	0.0900829	0.2116586206649676	0.42560471700749397	nonbreeding
olsfly	0.32274909735420065	19.9	12.2	8.5	6.5	14.7	104.7	38.5	63.2	37.9	68.8	32.1	Forest	1	3	Carnivore	Invertivore	Insessorial	0.0670869	0.13684042208276556	0.49025662318878876	breeding
olsfly	0.32274909735420065	19.9	12.2	8.5	6.5	14.7	104.7	38.5	63.2	37.9	68.8	32.1	Forest	1	3	Carnivore	Invertivore	Insessorial	0	0	NA	nonbreeding
orcori	0.0178508	17.3	11.6	4.4	5.2	21.3	76.3	19.8	55.7	26.2	67.2	19.4	Forest	2	3	Carnivore	Invertivore	Insessorial	1.6731364547532026e-4	3.068176384694285e-4	0.5453195139300686	breeding
orcori	0.0178508	17.3	11.6	4.4	5.2	21.3	76.3	19.8	55.7	26.2	67.2	19.4	Forest	2	3	Carnivore	Invertivore	Insessorial	1.0137308741476994e-6	2.168990199229432e-6	0.46737457573936625	nonbreeding
orcwar	0.27671771666753975	11.8	7.8	3.8	4	18.4	59.9	13.8	46	23	46.5	9.2	Shrubland	1	3	Carnivore	Invertivore	Insessorial	0.022721589335097638	0.053335085954347314	0.4260158004535027	breeding
orcwar	0.27671771666753975	11.8	7.8	3.8	4	18.4	59.9	13.8	46	23	46.5	9.2	Shrubland	1	3	Carnivore	Invertivore	Insessorial	7.993500247206316e-4	0.00198279	0.4031436026155178	nonbreeding
osprey	0.15334082536762314	47	27.7	17.3	19.6	49.8	468.4	204.8	253	44.9	201.3	1483.2	Marine	3	3	Carnivore	Aquatic predator	Aerial	0.011104970565283218	0.030334653628704203	0.3660819965577298	breeding
osprey	0.15334082536762314	47	27.7	17.3	19.6	49.8	468.4	204.8	253	44.9	201.3	1483.2	Marine	3	3	Carnivore	Aquatic predator	Aerial	2.5784381526364376e-4	7.081383843658462e-4	0.36411501050680745	nonbreeding
ovenbi1	0.31990265008112495	15.1	8.9	3.6	4.1	22.3	73.2	18.3	55.1	24.9	50.4	18.8	Forest	1	3	Carnivore	Invertivore	Terrestrial	6.375233444830289e-4	0.00113307	0.5626531964027011	breeding
ovenbi1	0.31990265008112495	15.1	8.9	3.6	4.1	22.3	73.2	18.3	55.1	24.9	50.4	18.8	Forest	1	3	Carnivore	Invertivore	Terrestrial	7.50739188630834e-9	5.3225153252604946e-8	0.14104969976654624	nonbreeding
pacloo	0.022861356932153392	71.9	41.1	8.3	12.9	72.8	291.2	139	151.5	47.9	48.4	2251.1	Wetland	3	3	Carnivore	Aquatic predator	Aquatic	1.119080483891556e-5	8.112385046212274e-5	0.1379471607322266	breeding
pacloo	0.022861356932153392	71.9	41.1	8.3	12.9	72.8	291.2	139	151.5	47.9	48.4	2251.1	Wetland	3	3	Carnivore	Aquatic predator	Aquatic	2.6480080037078016e-4	0.00285764	0.0926643	nonbreeding
pacwre1	0.32830834903640926	11.8	8.1	2	2.5	17.4	44.2	8.4	35.8	19	30.1	9.4	Forest	1	3	Carnivore	Invertivore	Insessorial	0.0666813	0.1418915663489833	0.46994540553707115	breeding
pacwre1	0.32830834903640926	11.8	8.1	2	2.5	17.4	44.2	8.4	35.8	19	30.1	9.4	Forest	1	3	Carnivore	Invertivore	Insessorial	0.10673151063387526	0.29628272105718073	0.3602353530878932	nonbreeding
paibun	0	11.7	7.6	4.9	6.5	18.8	69.6	15	54.1	21.6	52.4	15.5	Shrubland	2	3	Herbivore	Granivore	Terrestrial	0	0	NA	breeding
paibun	0	11.7	7.6	4.9	6.5	18.8	69.6	15	54.1	21.6	52.4	15.5	Shrubland	2	3	Herbivore	Granivore	Terrestrial	0	0	NA	nonbreeding
paired	0.17252378287632905	12	6.7	3.7	3.4	17.4	73.2	14.8	58.4	20.2	62.7	9.8	Forest	2	1	Carnivore	Invertivore	Insessorial	0.055909438708196015	0.16552068772160608	0.3377791590754606	breeding
paired	0.17252378287632905	12	6.7	3.7	3.4	17.4	73.2	14.8	58.4	20.2	62.7	9.8	Forest	2	1	Carnivore	Invertivore	Insessorial	0.00113302	0.00431919	0.26232221952313084	nonbreeding
parjae	0	36.1	12	5.7	9	41.5	310.5	188.3	124.5	60.2	172	444.3	Marine	3	3	Carnivore	Aquatic predator	Aerial	0	0	NA	breeding
parjae	0	36.1	12	5.7	9	41.5	310.5	188.3	124.5	60.2	172	444.3	Marine	3	3	Carnivore	Aquatic predator	Aerial	3.071568947635992e-4	5.628073492072968e-4	0.5457585001265952	nonbreeding
pasfly	0.24349832714450545	14.4	8.2	5.2	3.3	16	65	14.1	50.5	21.8	58.2	10.7	Forest	1	3	Carnivore	Invertivore	Insessorial	0.0835228	0.2081623849293988	0.40123873715611685	breeding
pasfly	0.24349832714450545	14.4	8.2	5.2	3.3	16	65	14.1	50.5	21.8	58.2	10.7	Forest	1	3	Carnivore	Invertivore	Insessorial	7.74968428577921e-5	1.9966310957215044e-4	0.38813801419729854	nonbreeding
perfal	0.13786071835404665	31.1	18.4	13.7	15.4	45.1	314.7	165	152.6	52.2	143	760	Grassland	3	2	Carnivore	Vertivore	Aerial	0.00203618	0.00531014	0.3834512210454712	breeding
perfal	0.13786071835404665	31.1	18.4	13.7	15.4	45.1	314.7	165	152.6	52.2	143	760	Grassland	3	2	Carnivore	Vertivore	Aerial	5.109216011386407e-4	0.00179723	0.28428252925906305	nonbreeding
pibgre	0.0488248	28.8	14.1	5.4	10.6	37.1	125.6	41.8	81.1	34	32.6	411.9	Wetland	3	2	Carnivore	Aquatic predator	Aquatic	0.0075124	0.020063216095500595	0.37443672193503685	breeding
pibgre	0.0488248	28.8	14.1	5.4	10.6	37.1	125.6	41.8	81.1	34	32.6	411.9	Wetland	3	2	Carnivore	Aquatic predator	Aquatic	0.00691091	0.017040636031942096	0.40555473986946283	nonbreeding
piggui	0.00988875	36.5	22.4	6.1	9.9	32	173.4	69.2	103.5	40.1	46.4	530	Marine	3	3	Carnivore	Aquatic predator	Aquatic	6.476950622977481e-4	0.00357979	0.18093089725585682	breeding
piggui	0.00988875	36.5	22.4	6.1	9.9	32	173.4	69.2	103.5	40.1	46.4	530	Marine	3	3	Carnivore	Aquatic predator	Aquatic	0	2.204732563200917e-5	0	nonbreeding
pingro	0.4641442585019804	16.6	12.3	8.6	11.2	19.6	109.2	32.1	77.1	29.4	85.1	56.4	Forest	1	2	Herbivore	Omnivore	Insessorial	0.031379537453614846	0.054803034927043845	0.5725875856216474	breeding
pingro	0.4641442585019804	16.6	12.3	8.6	11.2	19.6	109.2	32.1	77.1	29.4	85.1	56.4	Forest	1	2	Herbivore	Omnivore	Insessorial	0.00514647	0.00847255	0.6074288846355119	nonbreeding
pinsis	0.24716048384243275	14	9	4.3	5.5	13.9	72.4	25.6	47	35.2	48.3	12.7	Forest	1	1	Herbivore	Granivore	Insessorial	0.0759342	0.1459832692014927	0.5201570286960476	breeding
pinsis	0.24716048384243275	14	9	4.3	5.5	13.9	72.4	25.6	47	35.2	48.3	12.7	Forest	1	1	Herbivore	Granivore	Insessorial	0.0562773	0.12115215299291832	0.46451725457835674	nonbreeding
pipplo	0	15	7.9	3.7	4	22.1	115.4	62.8	52.5	54.5	49.6	54.4	Coastal	3	3	Carnivore	Aquatic predator	Terrestrial	0	0	NA	breeding
pipplo	0	15	7.9	3.7	4	22.1	115.4	62.8	52.5	54.5	49.6	54.4	Coastal	3	3	Carnivore	Aquatic predator	Terrestrial	0	0	NA	nonbreeding
plsvir	0.14023449303510013	14.8	7.8	4.2	4.9	19.1	77	22.7	56.6	28.6	56.7	16.4	Forest	2	3	Carnivore	Invertivore	Insessorial	0.13151545414577298	0.3911798299659881	0.3362020331089357	breeding
plsvir	0.14023449303510013	14.8	7.8	4.2	4.9	19.1	77	22.7	56.6	28.6	56.7	16.4	Forest	2	3	Carnivore	Invertivore	Insessorial	8.947466372843384e-5	5.965659927428417e-4	0.14998284316719873	nonbreeding
prafal	0.0565824	31.1	20	13.8	16.5	55.6	325	166	163.2	50.5	188.4	713.1	Grassland	3	3	Carnivore	Vertivore	Aerial	0.020669139974579618	0.0665145	0.31074631498336647	breeding
prafal	0.0565824	31.1	20	13.8	16.5	55.6	325	166	163.2	50.5	188.4	713.1	Grassland	3	3	Carnivore	Vertivore	Aerial	0.00812693	0.029045633696154306	0.27979862530139027	nonbreeding
prowar	0.045454545454545456	17.1	10.8	3.8	3.9	18.3	68.9	20.9	48.9	30	42.7	14.3	Forest	1	3	Carnivore	Invertivore	Insessorial	4.1298964673191895e-8	4.074588088713214e-7	0.10135739803390635	breeding
prowar	0.045454545454545456	17.1	10.8	3.8	3.9	18.3	68.9	20.9	48.9	30	42.7	14.3	Forest	1	3	Carnivore	Invertivore	Insessorial	0	0	NA	nonbreeding
purfin	0.24817511115454147	12.2	9.1	7.5	9	16.6	81.1	22.8	58.2	28.1	59.5	23.3	Forest	2	2	Herbivore	Omnivore	Insessorial	0.023246706672152194	0.0521688	0.445606	breeding
purfin	0.24817511115454147	12.2	9.1	7.5	9	16.6	81.1	22.8	58.2	28.1	59.5	23.3	Forest	2	2	Herbivore	Omnivore	Insessorial	0.019860094536950635	0.0369313	0.5377571956198586	nonbreeding
purmar	0.17949101601634163	16.8	9.4	5.9	4.8	15	147.2	76.6	70.7	52	72.4	53.8	Forest	2	1	Carnivore	Invertivore	Aerial	0.00211132	0.00840551	0.25118298017662244	breeding
purmar	0.17949101601634163	16.8	9.4	5.9	4.8	15	147.2	76.6	70.7	52	72.4	53.8	Forest	2	1	Carnivore	Invertivore	Aerial	0	0	NA	nonbreeding
rebmer	0.00189394	65	42.8	8.2	10.6	45.5	233.6	114.8	118	49.3	76.2	1015.2	Wetland	3	3	Carnivore	Aquatic predator	Aquatic	3.0142028050345634e-7	1.2023200649359878e-6	0.25069886903992084	breeding
rebmer	0.00189394	65	42.8	8.2	10.6	45.5	233.6	114.8	118	49.3	76.2	1015.2	Wetland	3	3	Carnivore	Aquatic predator	Aquatic	7.80048983292375e-5	3.095685188421361e-4	0.25197942807942936	nonbreeding
rebnut	0.2516058714029417	14	10.4	3.3	3.2	14.5	66.4	17.3	48.9	26.2	35.6	9.8	Forest	1	3	Omnivore	Omnivore	Insessorial	0.093435	0.200256	0.46657680780923516	breeding
rebnut	0.2516058714029417	14	10.4	3.3	3.2	14.5	66.4	17.3	48.9	26.2	35.6	9.8	Forest	1	3	Omnivore	Omnivore	Insessorial	0.0937907	0.20098197878373103	0.4666621717230589	nonbreeding
rebsap	0.22006394201578627	25.8	21.5	8	7.1	21.6	126.6	38.4	88.2	30.4	80.8	54.8	Woodland	2	2	Carnivore	Invertivore	Insessorial	0.0835494	0.23768632977027465	0.35151125507158765	breeding
rebsap	0.22006394201578627	25.8	21.5	8	7.1	21.6	126.6	38.4	88.2	30.4	80.8	54.8	Woodland	2	2	Carnivore	Invertivore	Insessorial	0.11746839124871615	0.28649618639301044	0.4100172945673178	nonbreeding
redcro	0.23538144865776708	19	16.1	6.8	11.4	16.6	96	36	59.6	37.6	57.3	38.3	Forest	1	2	Herbivore	Granivore	Insessorial	0.035771354685502764	0.0777714	0.45995520177803684	breeding
redcro	0.23538144865776708	19	16.1	6.8	11.4	16.6	96	36	59.6	37.6	57.3	38.3	Forest	1	2	Herbivore	Granivore	Insessorial	0.0555348	0.1176966315868196	0.4718465746999637	nonbreeding
redhea	0.028223340702761182	49.7	33	18.8	14.6	35.7	218.6	104.6	122.4	46	56	1075.7	Wetland	3	3	Herbivore	Herbivore aquatic	Aquatic	0.00249678	0.00707601	0.3528512158510662	breeding
redhea	0.028223340702761182	49.7	33	18.8	14.6	35.7	218.6	104.6	122.4	46	56	1075.7	Wetland	3	3	Herbivore	Herbivore aquatic	Aquatic	0.00444844	0.01898	0.23437509315797783	nonbreeding
redkno	0	37.5	26.6	4.1	5.7	29.9	164.4	95.2	69.1	57.9	60.4	141.9	Coastal	3	3	Carnivore	Aquatic predator	Terrestrial	0	0	NA	breeding
redkno	0	37.5	26.6	4.1	5.7	29.9	164.4	95.2	69.1	57.9	60.4	141.9	Coastal	3	3	Carnivore	Aquatic predator	Terrestrial	1.0341947510827732e-5	3.514390430099967e-5	0.2942742907063276	nonbreeding
reevir1	0.22746042670337233	16.4	9.6	4.3	4.4	19.5	77.5	23.6	55.6	29.8	52.7	16.1	Forest	1	3	Omnivore	Invertivore	Insessorial	3.221022817111203e-4	0.00118681	0.27140111706454884	breeding
reevir1	0.22746042670337233	16.4	9.6	4.3	4.4	19.5	77.5	23.6	55.6	29.8	52.7	16.1	Forest	1	3	Omnivore	Invertivore	Insessorial	0	0	NA	nonbreeding
refwar	0.23856502242152466	11.7	6.8	3.5	4.1	16.9	67.5	14.4	53.1	21.3	60.9	8.1	Forest	2	3	Carnivore	Invertivore	Insessorial	0.17979513738056982	0.5451897169104148	0.3297845351879841	breeding
refwar	0.23856502242152466	11.7	6.8	3.5	4.1	16.9	67.5	14.4	53.1	21.3	60.9	8.1	Forest	2	3	Carnivore	Invertivore	Insessorial	3.23423820985206e-5	4.101100228723914e-5	0.7886269609310221	nonbreeding
rehwoo	0.034127650907609663	27.3	20.3	7.6	7.4	20.6	139.7	40.6	98.9	29.1	83.3	71.6	Forest	1	1	Carnivore	Invertivore	Insessorial	0.00121501	0.00272927	0.445176	breeding
rehwoo	0.034127650907609663	27.3	20.3	7.6	7.4	20.6	139.7	40.6	98.9	29.1	83.3	71.6	Forest	1	1	Carnivore	Invertivore	Insessorial	1.2372959652159934e-7	1.9524317442032453e-7	0.6337204713504149	nonbreeding
rengre	0.10815410799938109	48.1	27.3	6.2	10.2	54.4	167.1	66.8	96.4	40.9	32	1023	Wetland	3	3	Carnivore	Aquatic predator	Aquatic	8.881314718282443e-4	0.00213294	0.41638894888200256	breeding
rengre	0.10815410799938109	48.1	27.3	6.2	10.2	54.4	167.1	66.8	96.4	40.9	32	1023	Wetland	3	3	Carnivore	Aquatic predator	Aquatic	2.4276099558025735e-4	0.00154922	0.15669907866140034	nonbreeding
renpha	0.0054524	24.4	19.1	2.5	2.7	18.8	109	54.4	55.2	49.6	50.6	36.7	Wetland	3	3	Carnivore	Aquatic predator	Terrestrial	3.819019411577326e-6	1.100893116843929e-5	0.34690192473232984	breeding
rensap	0.2949049844266875	21.7	17	7	6	19.9	122.8	39	83.8	31.7	75.8	48.5	Woodland	2	3	Omnivore	Omnivore	Insessorial	0.25269524257365633	0.5385412275414091	0.4692217227774382	breeding
rensap	0.2949049844266875	21.7	17	7	6	19.9	122.8	39	83.8	31.7	75.8	48.5	Woodland	2	3	Omnivore	Omnivore	Insessorial	0.040177119175515155	0.16859567599156458	0.23830456468839303	nonbreeding
reshaw	0.13598210066983518	33.1	20.3	11.8	16.3	74.1	319	106.9	212.8	33.4	172.8	603.7	Woodland	1	3	Carnivore	Vertivore	Aerial	0.00820999	0.017989287610994525	0.4563820511934947	breeding
reshaw	0.13598210066983518	33.1	20.3	11.8	16.3	74.1	319	106.9	212.8	33.4	172.8	603.7	Woodland	1	3	Carnivore	Vertivore	Aerial	0.00759899	0.016709282649813972	0.4547767250339591	nonbreeding
rethaw	0.1285341258311366	37.6	22.9	14.4	20.2	80.9	402.8	139.9	270.8	34.1	212.2	1101.2	Woodland	2	3	Carnivore	Vertivore	Insessorial	0.030074912260520847	0.0764321	0.39348547844649817	breeding
rethaw	0.1285341258311366	37.6	22.9	14.4	20.2	80.9	402.8	139.9	270.8	34.1	212.2	1101.2	Woodland	2	3	Carnivore	Vertivore	Insessorial	0.019348509710884178	0.0582517	0.33215334320607026	nonbreeding
retloo	0.0162482	63.1	37.4	7.5	12.2	66.1	275.4	130.7	143.8	47.6	45.6	1486	Wetland	3	3	Carnivore	Aquatic predator	Aquatic	1.0464582840088064e-7	4.545375749332417e-6	0.023022481346289148	breeding
retloo	0.0162482	63.1	37.4	7.5	12.2	66.1	275.4	130.7	143.8	47.6	45.6	1486	Wetland	3	3	Carnivore	Aquatic predator	Aquatic	0.00472076	0.0247122	0.19102961524327217	nonbreeding
rewbla	0.0728722	22.7	15.4	5.6	8.8	28	118	27.8	88.9	24	88.9	50.8	Wetland	3	3	Herbivore	Granivore	Generalist	0.00399538	0.011240321033695742	0.3554510764647591	breeding
rewbla	0.0728722	22.7	15.4	5.6	8.8	28	118	27.8	88.9	24	88.9	50.8	Wetland	3	3	Herbivore	Granivore	Generalist	7.97206211689007e-4	0.00180968	0.44052243880805486	nonbreeding
ribgul	0.11641551244037061	48.1	19.6	6.2	13	51.2	366	205.5	160	56.2	133.2	516.3	Coastal	3	2	Carnivore	Omnivore	Terrestrial	0.00190128	0.00446196	0.4261094307375612	breeding
ribgul	0.11641551244037061	48.1	19.6	6.2	13	51.2	366	205.5	160	56.2	133.2	516.3	Coastal	3	2	Carnivore	Omnivore	Terrestrial	0.0013675	0.00309659	0.44161364782685514	nonbreeding
rinduc	0.23983735735978126	51.4	29.9	18.9	13.6	33.2	194.8	92.6	99.4	48.2	57.6	704.6	Wetland	3	3	Omnivore	Herbivore aquatic	Aquatic	0.0018996	0.00432259	0.43945723986171864	breeding
rinduc	0.23983735735978126	51.4	29.9	18.9	13.6	33.2	194.8	92.6	99.4	48.2	57.6	704.6	Wetland	3	3	Omnivore	Herbivore aquatic	Aquatic	0.014543156348151209	0.0432628	0.3361583798621126	nonbreeding
robgro	0.5279187817258884	18.6	11.8	8.8	11.8	21.6	101.3	27.4	75.8	26.5	74.6	42	Forest	2	3	Herbivore	Omnivore	Insessorial	1.5311084961440303e-6	2.0425957559053043e-6	0.7495895806683608	breeding
robgro	0.5279187817258884	18.6	11.8	8.8	11.8	21.6	101.3	27.4	75.8	26.5	74.6	42	Forest	2	3	Herbivore	Omnivore	Insessorial	0	0	NA	nonbreeding
rocwre	0.10692274295125355	19.9	12.6	2.9	3.4	20.1	69	11.8	56.6	17.3	55.6	16.4	Rock	3	1	Carnivore	Invertivore	Terrestrial	0.039217233240389025	0.12649416664663166	0.31003195072184236	breeding
rocwre	0.10692274295125355	19.9	12.6	2.9	3.4	20.1	69	11.8	56.6	17.3	55.6	16.4	Rock	3	1	Carnivore	Invertivore	Terrestrial	0.00606244	0.021750896010279776	0.2787215277610311	nonbreeding
rosgoo	0	38.1	22.4	13.8	15.7	58.8	346	188.2	157.8	54.4	102.8	1636	Wetland	3	3	Herbivore	Herbivore terrestrial	Terrestrial	1.6932504035915566e-7	1.3909749313060304e-6	0.12173119482474859	breeding
rosgoo	0	38.1	22.4	13.8	15.7	58.8	346	188.2	157.8	54.4	102.8	1636	Wetland	3	3	Herbivore	Herbivore terrestrial	Terrestrial	1.8760122615916393e-5	6.711967021622928e-5	0.2795026041617866	nonbreeding
rotbec	0	16.9	11.3	7.1	6.6	19.7	86	17.4	68.9	20.1	66.2	29.7	Forest	1	2	Omnivore	Omnivore	Insessorial	0	7.850986207067057e-7	0	breeding
rotbec	0	16.9	11.3	7.1	6.6	19.7	86	17.4	68.9	20.1	66.2	29.7	Forest	1	2	Omnivore	Omnivore	Insessorial	0	0	NA	nonbreeding
royter1	0.0713224	73.5	45.5	8.4	14.9	32.7	364.3	224.1	141	61.4	154.3	415.3	Marine	3	3	Carnivore	Aquatic predator	Aerial	1.3566946151666214e-5	3.972768849383111e-5	0.3414985030848921	breeding
royter1	0.0713224	73.5	45.5	8.4	14.9	32.7	364.3	224.1	141	61.4	154.3	415.3	Marine	3	3	Carnivore	Aquatic predator	Aerial	4.6003129393089103e-4	0.00104441	0.44047136890192007	nonbreeding
rubrob	0	23.5	13.3	4.9	6.6	31.6	124.6	29.4	95.3	23.6	103.7	75	Shrubland	2	1	Omnivore	Invertivore	Generalist	0	0	NA	breeding
rubrob	0	23.5	13.3	4.9	6.6	31.6	124.6	29.4	95.3	23.6	103.7	75	Shrubland	2	1	Omnivore	Invertivore	Generalist	8.1644084389872e-8	1.2592485408753701e-5	0.00648356	nonbreeding
ruckin	0.347062	10.6	6.3	2.7	2.2	18.4	58	12.6	44.9	22	42.2	6.2	Forest	1	3	Carnivore	Invertivore	Insessorial	0.030917209322195004	0.058165877067698615	0.5315351694295061	breeding
ruckin	0.347062	10.6	6.3	2.7	2.2	18.4	58	12.6	44.9	22	42.2	6.2	Forest	1	3	Carnivore	Invertivore	Insessorial	0.027708625911461282	0.077196	0.3589387366527267	nonbreeding
rudduc	0.0422359	45.4	24.4	20.9	10.5	31.8	139.6	59.5	82.8	41.9	70.2	608.2	Wetland	3	1	Omnivore	Aquatic predator	Aquatic	0.00416378	0.012012915288943615	0.3466084150899499	breeding
rudduc	0.0422359	45.4	24.4	20.9	10.5	31.8	139.6	59.5	82.8	41.9	70.2	608.2	Wetland	3	1	Omnivore	Aquatic predator	Aquatic	0.023526869179406724	0.0643661	0.3655162910772691	nonbreeding
rudtur	0	25.4	15.7	3.9	5.5	25.5	148.8	83.4	66.4	55.6	61	136	Coastal	3	3	Carnivore	Aquatic predator	Terrestrial	7.548250644867664e-8	2.954755553814181e-7	0.2554610866243712	breeding
rudtur	0	25.4	15.7	3.9	5.5	25.5	148.8	83.4	66.4	55.6	61	136	Coastal	3	3	Carnivore	Aquatic predator	Terrestrial	8.737139107044627e-6	3.3785731403172594e-5	0.25860440914486704	nonbreeding
rufhum	0.2658373968589206	20.4	15.4	1.6	1.7	2.5	40.7	28.2	13.9	67	29.8	3.5	Forest	2	1	Herbivore	Nectarivore	Aerial	0.025650178042798392	0.0661266	0.3878950409265465	breeding
rufhum	0.2658373968589206	20.4	15.4	1.6	1.7	2.5	40.7	28.2	13.9	67	29.8	3.5	Forest	2	1	Herbivore	Nectarivore	Aerial	2.809301597158014e-6	3.8907194349799475e-6	0.7220519608534798	nonbreeding
sagspa1	0.019051987469136406	12.9	8.2	5	5.5	21.5	75	14.2	60.8	19	74	18.5	Shrubland	2	3	Herbivore	Granivore	Terrestrial	0.00788808	0.027780294246414112	0.28394512604033606	breeding
sagspa1	0.019051987469136406	12.9	8.2	5	5.5	21.5	75	14.2	60.8	19	74	18.5	Shrubland	2	3	Herbivore	Granivore	Terrestrial	4.083228207633451e-4	0.00273615	0.14923238697738894	nonbreeding
sagthr	0.027230962671455534	20.8	12.1	4.4	5.3	29.4	97.7	25.4	72.3	26	96	44.2	Shrubland	3	3	Carnivore	Invertivore	Terrestrial	0.014867639075365225	0.0509876	0.29159350194979783	breeding
sagthr	0.027230962671455534	20.8	12.1	4.4	5.3	29.4	97.7	25.4	72.3	26	96	44.2	Shrubland	3	3	Carnivore	Invertivore	Terrestrial	0.00522083	0.025461261181529127	0.20504979307611057	nonbreeding
sancra	0.10449622320958811	122.9	67.4	10.2	15.9	216.2	477.8	210	270	43.8	175.4	4296.2	Wetland	3	3	Omnivore	Omnivore	Terrestrial	0.00229036	0.00504939	0.4535915232029288	breeding
sancra	0.10449622320958811	122.9	67.4	10.2	15.9	216.2	477.8	210	270	43.8	175.4	4296.2	Wetland	3	3	Omnivore	Omnivore	Terrestrial	5.588455531990535e-5	7.984976137481395e-5	0.699871	nonbreeding
sander	0.00809717	30	21.2	3.4	4.2	23.1	119.6	62.7	57	52.3	50.2	51.7	Coastal	3	3	Carnivore	Aquatic predator	Terrestrial	1.8364911953107345e-6	3.3988241650323436e-5	0.0540331	breeding
sander	0.00809717	30	21.2	3.4	4.2	23.1	119.6	62.7	57	52.3	50.2	51.7	Coastal	3	3	Carnivore	Aquatic predator	Terrestrial	0.00132818	0.00728676	0.18227237431614401	nonbreeding
savspa	0.058745	12.8	8.3	4.1	5.4	20.7	72.8	17.6	55.2	24.1	51.2	20	Grassland	3	3	Omnivore	Omnivore	Generalist	0.00162042	0.00421614	0.3843361109442922	breeding
savspa	0.058745	12.8	8.3	4.1	5.4	20.7	72.8	17.6	55.2	24.1	51.2	20	Grassland	3	3	Omnivore	Omnivore	Generalist	0.00188427	0.00696815	0.2704114755609616	nonbreeding
saypho	0.038747695660882764	19.5	11.3	5.4	4.2	20.2	104.4	26.8	77.7	25.6	79.8	20.9	Forest	3	3	Carnivore	Invertivore	Insessorial	0.011620430356045519	0.039991151722209295	0.29057503611710317	breeding
saypho	0.038747695660882764	19.5	11.3	5.4	4.2	20.2	104.4	26.8	77.7	25.6	79.8	20.9	Forest	3	3	Carnivore	Invertivore	Insessorial	0.00969708	0.026282211856702018	0.36895970638399994	nonbreeding
scoori	0.023817638612928023	24	15.8	5.3	6.3	22.7	98.9	24	73.7	24.5	87.2	36.5	Shrubland	3	2	Carnivore	Invertivore	Insessorial	0.00823225	0.0338403	0.2432679038850579	breeding
scoori	0.023817638612928023	24	15.8	5.3	6.3	22.7	98.9	24	73.7	24.5	87.2	36.5	Shrubland	3	2	Carnivore	Invertivore	Insessorial	4.4589792533887405e-4	7.867817469630934e-4	0.5667364895792255	nonbreeding
sctfly	0.00947867	22.4	13.9	7.6	6	18.6	121.2	45.1	74.9	37.5	214	39.3	Human Modified	2	3	Omnivore	Invertivore	Insessorial	2.0848637858168278e-7	2.4853252673982035e-7	0.8388695890897998	breeding
sctfly	0.00947867	22.4	13.9	7.6	6	18.6	121.2	45.1	74.9	37.5	214	39.3	Human Modified	2	3	Omnivore	Invertivore	Insessorial	0	1.407393174593989e-8	0	nonbreeding
sedwre1	0.00223642	11.9	7.7	2.3	2.7	16	45	6.1	39.6	13.4	36	9	Grassland	3	2	Carnivore	Invertivore	Insessorial	1.1577946876568396e-6	1.1577946876568396e-6	1	breeding
sedwre1	0.00223642	11.9	7.7	2.3	2.7	16	45	6.1	39.6	13.4	36	9	Grassland	3	2	Carnivore	Invertivore	Insessorial	0	0	NA	nonbreeding
semplo	0.00809061	14.5	8.5	3.2	3.7	22.9	118.4	65	51	56	51.8	46.7	Wetland	3	3	Carnivore	Aquatic predator	Terrestrial	4.264616484282872e-6	3.1621514506311485e-5	0.13486439694188831	breeding
semplo	0.00809061	14.5	8.5	3.2	3.7	22.9	118.4	65	51	56	51.8	46.7	Wetland	3	3	Carnivore	Aquatic predator	Terrestrial	5.266704530203638e-4	0.00198019	0.2659690530848955	nonbreeding
shbdow	0	61	53.1	4.4	6.8	33.6	143	71.8	70.8	50.3	55.2	110.5	Wetland	3	3	Carnivore	Aquatic predator	Terrestrial	4.846582931933789e-7	1.3412201197367147e-5	0.036135626513604545	breeding
shbdow	0	61	53.1	4.4	6.8	33.6	143	71.8	70.8	50.3	55.2	110.5	Wetland	3	3	Carnivore	Aquatic predator	Terrestrial	2.705903604810381e-4	9.202284245229101e-4	0.2940469488554702	nonbreeding
sheowl	0.00867258	27.3	13.7	9	13	42.5	297.2	141	156.2	47.5	146.5	322.6	Grassland	3	3	Carnivore	Vertivore	Aerial	1.1701764962204457e-4	4.184500934447844e-4	0.279645	breeding
sheowl	0.00867258	27.3	13.7	9	13	42.5	297.2	141	156.2	47.5	146.5	322.6	Grassland	3	3	Carnivore	Vertivore	Aerial	4.5319486382092324e-4	0.00147261	0.3077501525376572	nonbreeding
shshaw	0.24442812324320404	18.3	10.1	7.3	9.4	49.9	181.6	56.6	126.8	30.7	134.3	130.6	Forest	1	3	Carnivore	Vertivore	Aerial	0.031603572773811116	0.0649907	0.4862787050616533	breeding
shshaw	0.24442812324320404	18.3	10.1	7.3	9.4	49.9	181.6	56.6	126.8	30.7	134.3	130.6	Forest	1	3	Carnivore	Vertivore	Aerial	0.014404510351010496	0.0340441	0.42311321998909635	nonbreeding
shthaw	0.7756410256410257	31.1	17	10.4	14.9	53.8	307.6	90	213.3	29.7	171	496	Forest	1	1	Carnivore	Vertivore	Aerial	2.4295804851733275e-5	3.1564572911528444e-5	0.7697175222307421	breeding
shthaw	0.7756410256410257	31.1	17	10.4	14.9	53.8	307.6	90	213.3	29.7	171	496	Forest	1	1	Carnivore	Vertivore	Aerial	0	0	NA	nonbreeding
snoegr	0.015939273512215343	86.3	69.2	9.4	12	93.3	252.8	79.8	167.3	31.9	110.3	371	Wetland	3	2	Carnivore	Aquatic predator	Terrestrial	2.6001665867214245e-4	5.865478840214841e-4	0.44329996877564143	breeding
snoegr	0.015939273512215343	86.3	69.2	9.4	12	93.3	252.8	79.8	167.3	31.9	110.3	371	Wetland	3	2	Carnivore	Aquatic predator	Terrestrial	1.5151908777688997e-4	3.9682756096383234e-4	0.38182601886036777	nonbreeding
snogoo	0.033366045142296366	61.8	36	19.4	24.7	76.7	411.8	214.5	194.2	52.5	123.5	2636.2	Grassland	3	3	Herbivore	Herbivore terrestrial	Terrestrial	4.391484823763054e-8	4.467034735921217e-8	0.9830872342337891	breeding
snogoo	0.033366045142296366	61.8	36	19.4	24.7	76.7	411.8	214.5	194.2	52.5	123.5	2636.2	Grassland	3	3	Herbivore	Herbivore terrestrial	Terrestrial	2.9246434837567465e-4	6.269985914738478e-4	0.46645136424979255	nonbreeding
snoplo5	0.00184742	16.8	9.8	2.9	3.3	23.7	102.5	54.8	47.8	53.4	39.8	42.3	Coastal	3	2	Carnivore	Aquatic predator	Terrestrial	0.00143676	0.00795626	0.18058273119546978	breeding
snoplo5	0.00184742	16.8	9.8	2.9	3.3	23.7	102.5	54.8	47.8	53.4	39.8	42.3	Coastal	3	2	Carnivore	Aquatic predator	Terrestrial	0.00570005	0.028963505335715563	0.19680101209307074	nonbreeding
solsan	0.6663101604278074	32.7	25.4	2.7	3.9	29.6	126.6	63.9	64.6	49.7	53.9	48.4	Wetland	3	3	Carnivore	Aquatic predator	Terrestrial	9.333502568338769e-7	1.7224044586471333e-6	0.5418879707075185	breeding
solsan	0.6663101604278074	32.7	25.4	2.7	3.9	29.6	126.6	63.9	64.6	49.7	53.9	48.4	Wetland	3	3	Carnivore	Aquatic predator	Terrestrial	0	0	NA	nonbreeding
sonspa	0.15181542463407544	13.4	8.5	5.3	6.7	21.5	66.3	13.2	52.6	20.1	67.2	21.9	Shrubland	2	2	Omnivore	Omnivore	Generalist	0.0174857	0.0493617	0.3542360241162921	breeding
sonspa	0.15181542463407544	13.4	8.5	5.3	6.7	21.5	66.3	13.2	52.6	20.1	67.2	21.9	Shrubland	2	2	Omnivore	Omnivore	Generalist	0.00774774	0.027662099088020357	0.28008504604101697	nonbreeding
sora	0.050999534803693534	20.4	10.1	3	5.7	30.1	102.5	34.8	69.5	33.4	50.8	74.8	Wetland	1	3	Omnivore	Omnivore	Terrestrial	0.00124331	0.00383445	0.3242482675504412	breeding
sora	0.050999534803693534	20.4	10.1	3	5.7	30.1	102.5	34.8	69.5	33.4	50.8	74.8	Wetland	1	3	Omnivore	Omnivore	Terrestrial	0.0019153	0.00485979	0.3941126091620608	nonbreeding
souwpw1	0.25979499267830997	22.1	7.7	4.4	3	16.8	159.3	76.9	82.4	48.3	111.9	53.3	Forest	1	3	Carnivore	Invertivore	Generalist	0.0685371	0.23712920352748107	0.2890285095361538	breeding
souwpw1	0.25979499267830997	22.1	7.7	4.4	3	16.8	159.3	76.9	82.4	48.3	111.9	53.3	Forest	1	3	Carnivore	Invertivore	Generalist	0	0	NA	nonbreeding
sposan	0.18564	25.7	16.2	2.7	3.3	24.2	100.4	47.6	52.6	47.5	53	40.4	Wetland	3	3	Carnivore	Aquatic predator	Terrestrial	0.011049087022459905	0.024212362278002362	0.4563407277487469	breeding
sposan	0.18564	25.7	16.2	2.7	3.3	24.2	100.4	47.6	52.6	47.5	53	40.4	Wetland	3	3	Carnivore	Aquatic predator	Terrestrial	4.8666637505291035e-4	0.00122722	0.39656068562763586	nonbreeding
spotow	0.131418	17.2	10.3	5.9	8	27.9	84.3	11.8	74	13.7	97.6	39.3	Forest	2	2	Omnivore	Omnivore	Generalist	0.10067200593998947	0.2793370138947642	0.36039622725370746	breeding
spotow	0.131418	17.2	10.3	5.9	8	27.9	84.3	11.8	74	13.7	97.6	39.3	Forest	2	2	Omnivore	Omnivore	Generalist	0.0689904	0.18912976598455267	0.36477837743963737	nonbreeding
sprpip	0.030989772979134345	14.2	8.9	3.5	3.8	22.2	78.1	20.8	58.1	26.4	65.2	25.5	Grassland	3	3	Carnivore	Invertivore	Terrestrial	0.00155253	0.0019581	0.7928783547273767	breeding
sprpip	0.030989772979134345	14.2	8.9	3.5	3.8	22.2	78.1	20.8	58.1	26.4	65.2	25.5	Grassland	3	3	Carnivore	Invertivore	Terrestrial	1.0002669028598951e-4	5.070972325045734e-4	0.1972534730508264	nonbreeding
subfly	0.1415973796926178	25.3	16.3	9.8	8.1	19.5	109.3	28.2	79.9	26	79.9	46.9	Woodland	2	3	Omnivore	Omnivore	Insessorial	0.00112267	0.00356324	0.3150700324242366	breeding
subfly	0.1415973796926178	25.3	16.3	9.8	8.1	19.5	109.3	28.2	79.9	26	79.9	46.9	Woodland	2	3	Omnivore	Omnivore	Insessorial	0	0	NA	nonbreeding
sumtan	0.031001	19.2	13.3	8.4	9	19.5	92	27.9	67.4	29.2	71.3	29.1	Forest	1	3	Carnivore	Invertivore	Insessorial	0.00273138	0.011668428461718316	0.23408257714276282	breeding
sumtan	0.031001	19.2	13.3	8.4	9	19.5	92	27.9	67.4	29.2	71.3	29.1	Forest	1	3	Carnivore	Invertivore	Insessorial	1.1465165832243956e-5	2.646789487392731e-5	0.433173	nonbreeding
sursco	0.00458256	58.8	25.2	21.6	15.9	38	226.3	115	109.5	51.2	72.8	1096.3	Wetland	3	3	Carnivore	Aquatic predator	Aquatic	2.813240906332608e-4	0.00223913	0.12564014975097942	breeding
sursco	0.00458256	58.8	25.2	21.6	15.9	38	226.3	115	109.5	51.2	72.8	1096.3	Wetland	3	3	Carnivore	Aquatic predator	Aquatic	0.00178575	0.010791122109419926	0.16548353583830452	nonbreeding
swahaw	0.0423259	35.3	21	13.6	16.6	60.7	383.7	175.2	201.8	46.6	193.6	946.6	Grassland	3	3	Carnivore	Vertivore	Insessorial	0.0060933	0.013794997424990262	0.44170339326342056	breeding
swahaw	0.0423259	35.3	21	13.6	16.6	60.7	383.7	175.2	201.8	46.6	193.6	946.6	Grassland	3	3	Carnivore	Vertivore	Insessorial	6.312719291065726e-9	1.277038285265528e-8	0.49432498335421127	nonbreeding
swathr	0.33772388290949656	14.3	9.2	4.6	4.2	29.6	96.6	31.1	66.6	31.8	68.3	30.3	Forest	1	3	Omnivore	Invertivore	Insessorial	0.028749359152585526	0.058829678040781354	0.48868802465069017	breeding
swathr	0.33772388290949656	14.3	9.2	4.6	4.2	29.6	96.6	31.1	66.6	31.8	68.3	30.3	Forest	1	3	Omnivore	Invertivore	Insessorial	0	0	NA	nonbreeding
swiwhe1	0.0518373	13.3	6.7	2.8	2.8	15.4	53.5	12.8	40.8	23.8	36.5	11.3	Forest	2	1	Omnivore	Omnivore	Insessorial	3.157908630228992e-5	7.842661533608945e-5	0.4026577733459602	breeding
swiwhe1	0.0518373	13.3	6.7	2.8	2.8	15.4	53.5	12.8	40.8	23.8	36.5	11.3	Forest	2	1	Omnivore	Omnivore	Insessorial	2.7111739970212588e-5	5.8798675861247415e-5	0.46109439665258156	nonbreeding
tenwar	0.6245364189289423	10.9	7.8	3	3.2	18.3	62.5	16.6	47.6	25.9	42.1	8.9	Forest	1	3	Carnivore	Invertivore	Insessorial	1.9903155363977592e-5	2.548448797426947e-5	0.780991	breeding
tenwar	0.6245364189289423	10.9	7.8	3	3.2	18.3	62.5	16.6	47.6	25.9	42.1	8.9	Forest	1	3	Carnivore	Invertivore	Insessorial	3.32671391447824e-8	1.0570074258712504e-6	0.0314729	nonbreeding
thbkin	0.013108614232209739	30.1	20.6	12.6	10.3	19.7	126.3	36.3	88.3	29	96.8	55.9	Forest	2	1	Carnivore	Invertivore	Insessorial	3.764853061504809e-5	0.00222668	0.016907915256143963	breeding
thbkin	0.013108614232209739	30.1	20.6	12.6	10.3	19.7	126.3	36.3	88.3	29	96.8	55.9	Forest	2	1	Carnivore	Invertivore	Insessorial	1.5275510385856094e-6	1.5593772237213465e-6	0.9795904514625486	nonbreeding
towsol	0.26676667625662737	15.7	8.2	4.4	4.6	20.9	113.3	34.3	80.6	29.9	103	33.2	Forest	2	2	Omnivore	Omnivore	Insessorial	0.1294022189254478	0.2854900018340486	0.45326357523605154	breeding
towsol	0.26676667625662737	15.7	8.2	4.4	4.6	20.9	113.3	34.3	80.6	29.9	103	33.2	Forest	2	2	Omnivore	Omnivore	Insessorial	0.14527411732156564	0.34547865103063935	0.42050099735014235	nonbreeding
towwar	0.40114987341058655	12.4	7.4	3	3.2	18.2	63.8	17.7	46.1	27.8	49.5	8.8	Forest	1	3	Carnivore	Invertivore	Insessorial	0.12709654999705916	0.22582651533148773	0.5628061426289814	breeding
towwar	0.40114987341058655	12.4	7.4	3	3.2	18.2	63.8	17.7	46.1	27.8	49.5	8.8	Forest	1	3	Carnivore	Invertivore	Insessorial	0.017595875859288658	0.0355521	0.4949326948452762	nonbreeding
treswa	0.15031317414612017	10.8	5.9	3.8	2.8	12.2	115.9	61.3	54.3	53	54	21.2	Wetland	3	3	Carnivore	Invertivore	Aerial	0.017306093571220277	0.039688	0.4360540397394666	breeding
treswa	0.15031317414612017	10.8	5.9	3.8	2.8	12.2	115.9	61.3	54.3	53	54	21.2	Wetland	3	3	Carnivore	Invertivore	Aerial	1.671060319242973e-4	4.0640319273072006e-4	0.4111828718703512	nonbreeding
triher	0	102.7	83.7	9.6	13	96.8	248.8	87.4	158.9	35.5	94.5	372.3	Coastal	3	2	Carnivore	Aquatic predator	Terrestrial	5.423652021672584e-7	7.02027154923131e-7	0.7725701183548166	breeding
triher	0	102.7	83.7	9.6	13	96.8	248.8	87.4	158.9	35.5	94.5	372.3	Coastal	3	2	Carnivore	Aquatic predator	Terrestrial	3.0133860695741198e-6	5.5627523307218855e-6	0.5417077537196535	nonbreeding
trokin	0.00100959	23.5	17.4	9.7	7.4	18.7	108.8	25.5	81.6	23.7	91.9	37.4	Human Modified	3	1	Carnivore	Invertivore	Insessorial	1.7120750281883723e-7	5.921651813807866e-7	0.289121	breeding
trokin	0.00100959	23.5	17.4	9.7	7.4	18.7	108.8	25.5	81.6	23.7	91.9	37.4	Human Modified	3	1	Carnivore	Invertivore	Insessorial	8.856361044317255e-8	3.602828337580409e-7	0.24581690312408885	nonbreeding
tropar	0.5813953488372093	12	7.5	3	3.2	16.1	52.7	10.8	42.7	20.1	41.1	6.8	Forest	2	1	Carnivore	Invertivore	Insessorial	1.8979490527586218e-7	2.286997529152706e-7	0.8298867963629939	breeding
tropar	0.5813953488372093	12	7.5	3	3.2	16.1	52.7	10.8	42.7	20.1	41.1	6.8	Forest	2	1	Carnivore	Invertivore	Insessorial	0	0	NA	nonbreeding
truswa	0.21090984801165938	107.6	52.9	33.6	27.7	108.8	625.5	267	358.5	42.7	178	11071.1	Wetland	3	3	Herbivore	Herbivore aquatic	Aquatic	0.00209784	0.00403431	0.5199990464257624	breeding
truswa	0.21090984801165938	107.6	52.9	33.6	27.7	108.8	625.5	267	358.5	42.7	178	11071.1	Wetland	3	3	Herbivore	Herbivore aquatic	Aquatic	0.0434496	0.0690355	0.6293806735625562	nonbreeding
tunswa	0	101.9	41.1	30.4	20	93.8	538.2	243.8	294.5	45.3	162.2	6378	Wetland	3	3	Herbivore	Herbivore aquatic	Aquatic	4.4860810649494456e-9	5.13142231892409e-8	0.0874237	breeding
tunswa	0	101.9	41.1	30.4	20	93.8	538.2	243.8	294.5	45.3	162.2	6378	Wetland	3	3	Herbivore	Herbivore aquatic	Aquatic	0.00832314	0.035577248903239565	0.2339456658197917	nonbreeding
turvul	0.12838827640415085	51.5	27.6	14.3	17.2	54	508.5	135.6	369	26.9	244	1518.2	Human Modified	3	2	Scavenger	Scavenger	Terrestrial	0.010019918917897731	0.028764700797655276	0.34834080105274356	breeding
turvul	0.12838827640415085	51.5	27.6	14.3	17.2	54	508.5	135.6	369	26.9	244	1518.2	Human Modified	3	2	Scavenger	Scavenger	Terrestrial	0.00195091	0.00501778	0.3887983954747592	nonbreeding
uplsan	0.016715	32.9	21.5	3.4	3.8	48.7	159	83.7	74.8	52.9	79.4	158.9	Grassland	3	3	Carnivore	Invertivore	Terrestrial	0.0019334	0.00355416	0.5439803763001192	breeding
uplsan	0.016715	32.9	21.5	3.4	3.8	48.7	159	83.7	74.8	52.9	79.4	158.9	Grassland	3	3	Carnivore	Invertivore	Terrestrial	0	0	NA	nonbreeding
varbun	0.013982683982683982	11.2	7.6	4.8	6.3	17.5	67.7	12.9	54.9	19	54.8	12.9	Shrubland	2	1	Omnivore	Omnivore	Generalist	4.254886853671822e-4	0.00667147	0.0637773	breeding
varbun	0.013982683982683982	11.2	7.6	4.8	6.3	17.5	67.7	12.9	54.9	19	54.8	12.9	Shrubland	2	1	Omnivore	Omnivore	Generalist	0	0	NA	nonbreeding
varthr	0.38416638711841666	23.7	15	4.5	6.1	31.1	121.6	40.3	80.4	33.4	85.2	77.5	Forest	1	3	Omnivore	Omnivore	Generalist	0.0305009	0.0496714	0.6140533365399085	breeding
varthr	0.38416638711841666	23.7	15	4.5	6.1	31.1	121.6	40.3	80.4	33.4	85.2	77.5	Forest	1	3	Omnivore	Omnivore	Generalist	0.12242839233491419	0.33940502219613883	0.36071473410362215	nonbreeding
vauswi	0.2800521238361462	5.3	2.8	2.4	2.2	10.1	111.3	77.1	34.4	69.2	38.8	17.1	Forest	1	3	Carnivore	Invertivore	Aerial	0.0737861	0.15441573748425158	0.4778402285357113	breeding
vauswi	0.2800521238361462	5.3	2.8	2.4	2.2	10.1	111.3	77.1	34.4	69.2	38.8	17.1	Forest	1	3	Carnivore	Invertivore	Aerial	1.5112952723723962e-6	3.5216329190515186e-6	0.42914616801669186	nonbreeding
veery	0.2353538394338097	17.6	10	4.4	4.2	29.2	97	27.7	69.4	28.5	69.3	31.9	Forest	1	3	Carnivore	Invertivore	Terrestrial	0.00662995	0.017927591601642145	0.3698184518783208	breeding
veery	0.2353538394338097	17.6	10	4.4	4.2	29.2	97	27.7	69.4	28.5	69.3	31.9	Forest	1	3	Carnivore	Invertivore	Terrestrial	0	0	NA	nonbreeding
verfly	0.00617833	14.4	9.7	5.4	4	16.7	74.3	16.7	57.7	22.4	57.6	14.4	Woodland	3	3	Carnivore	Invertivore	Insessorial	7.717463827471733e-5	0.0010211	0.0755802	breeding
verfly	0.00617833	14.4	9.7	5.4	4	16.7	74.3	16.7	57.7	22.4	57.6	14.4	Woodland	3	3	Carnivore	Invertivore	Insessorial	7.063935675174881e-6	1.5955488021811092e-5	0.4427276474100013	nonbreeding
vesspa	0.1053736684983592	12	7.7	4.9	6.6	20.1	78.6	18.8	60	23.9	59.6	25.7	Grassland	3	3	Omnivore	Omnivore	Generalist	0.026135028051920722	0.0689772	0.37889356299171867	breeding
vesspa	0.1053736684983592	12	7.7	4.9	6.6	20.1	78.6	18.8	60	23.9	59.6	25.7	Grassland	3	3	Omnivore	Omnivore	Generalist	5.835233777336686e-4	0.0030567	0.19089994931561222	nonbreeding
vichum	0.0721757	25.9	19.4	2.7	2.2	6.3	60.4	37.2	23.3	61.5	33.2	5.1	Shrubland	2	1	Herbivore	Nectarivore	Aerial	1.2798048139912163e-4	3.746173318172005e-4	0.3416298994451528	breeding
vichum	0.0721757	25.9	19.4	2.7	2.2	6.3	60.4	37.2	23.3	61.5	33.2	5.1	Shrubland	2	1	Herbivore	Nectarivore	Aerial	8.29706259819118e-6	1.5647542175778653e-5	0.5302470193072544	nonbreeding
vigswa	0.1290362440615678	9.9	5	3.6	3	11.3	115.5	63.6	53	54.5	48.1	14.1	Forest	3	3	Carnivore	Invertivore	Aerial	0.11273622606030857	0.28957769883493273	0.38931252825712703	breeding
vigswa	0.1290362440615678	9.9	5	3.6	3	11.3	115.5	63.6	53	54.5	48.1	14.1	Forest	3	3	Carnivore	Invertivore	Aerial	2.1692181257818352e-4	4.411112755353517e-4	0.49176211221288285	nonbreeding
virrai	0.0485986	37.8	24.9	2.9	5.4	32.4	101	26.8	74.2	26.5	38.6	84.1	Wetland	1	3	Carnivore	Aquatic predator	Terrestrial	0.00808057	0.024656498395829424	0.3277259575705636	breeding
virrai	0.0485986	37.8	24.9	2.9	5.4	32.4	101	26.8	74.2	26.5	38.6	84.1	Wetland	1	3	Carnivore	Aquatic predator	Terrestrial	0.010820023652604774	0.030976319254947766	0.34929984946085935	nonbreeding
virwar	0.1966622960485992	11.6	7.7	3	3.3	16.8	61.1	11.4	48.7	18.9	49.2	8.2	Shrubland	2	3	Carnivore	Invertivore	Insessorial	0.31117064251630944	0.6698510673370316	0.4645370556075352	breeding
virwar	0.1966622960485992	11.6	7.7	3	3.3	16.8	61.1	11.4	48.7	18.9	49.2	8.2	Shrubland	2	3	Carnivore	Invertivore	Insessorial	0	0	NA	nonbreeding
warvir	0.23366092662101373	14.3	7.5	3.7	3.7	17.6	70.1	16.5	53.5	23.5	51.3	12.7	Forest	1	3	Carnivore	Invertivore	Insessorial	0.1139054464045935	0.24165627247409427	0.4713531547864302	breeding
warvir	0.23366092662101373	14.3	7.5	3.7	3.7	17.6	70.1	16.5	53.5	23.5	51.3	12.7	Forest	1	3	Carnivore	Invertivore	Insessorial	0	0	NA	nonbreeding
wesblu	0.17543911485020722	15.1	8.6	3.4	3.9	19.8	104.4	39.2	66.2	37.2	64.2	26.4	Woodland	3	2	Omnivore	Omnivore	Insessorial	0.15624560545449068	0.45461864493295623	0.34368499223680676	breeding
wesblu	0.17543911485020722	15.1	8.6	3.4	3.9	19.8	104.4	39.2	66.2	37.2	64.2	26.4	Woodland	3	2	Omnivore	Omnivore	Insessorial	0.0869713	0.27698486405168243	0.3139928293804985	nonbreeding
wesfly	0.27476307974639114	14.4	8.2	5.2	3.3	16	65	14.1	50.5	21.8	58.2	10.7	Forest	1	3	Carnivore	Invertivore	Insessorial	0.12953236876079413	0.3211247051694132	0.4033709231199068	breeding
wesfly	0.27476307974639114	14.4	8.2	5.2	3.3	16	65	14.1	50.5	21.8	58.2	10.7	Forest	1	3	Carnivore	Invertivore	Insessorial	2.913408135706756e-5	6.599438656248697e-5	0.44146302245694596	nonbreeding
wesgre	0.0671771	73.2	54.1	6.6	10.2	71.7	184.5	75.4	109	40.8	29.8	1137	Wetland	3	3	Carnivore	Aquatic predator	Aquatic	0.053182991639067645	0.11416953064568393	0.4658247374609679	breeding
wesgre	0.0671771	73.2	54.1	6.6	10.2	71.7	184.5	75.4	109	40.8	29.8	1137	Wetland	3	3	Carnivore	Aquatic predator	Aquatic	0.018716764132719065	0.060553019051296106	0.30909712555972785	nonbreeding
weskin	0.0361268	21.8	13.5	7.5	6.4	18.3	126.1	41.9	84.3	33.2	89.9	39.6	Shrubland	3	3	Carnivore	Invertivore	Insessorial	0.00568254	0.016319207408070784	0.34821184414443535	breeding
weskin	0.0361268	21.8	13.5	7.5	6.4	18.3	126.1	41.9	84.3	33.2	89.9	39.6	Shrubland	3	3	Carnivore	Invertivore	Insessorial	0	4.811070305295931e-8	0	nonbreeding
wesmea	0.0735255	33.8	22	6.1	7.5	35	117	32.5	84.5	27.8	71.6	100.1	Grassland	3	2	Omnivore	Invertivore	Terrestrial	0.0099584	0.028578721642358255	0.3484552081776933	breeding
wesmea	0.0735255	33.8	22	6.1	7.5	35	117	32.5	84.5	27.8	71.6	100.1	Grassland	3	2	Omnivore	Invertivore	Terrestrial	0.00813751	0.0262371	0.3101533179823858	nonbreeding
wessan	0.015151515151515152	21	15.8	2.3	3.5	21	92.2	45.5	47.5	49	38.4	27.8	Shrubland	3	3	Carnivore	Aquatic predator	Terrestrial	2.6421085735028247e-6	1.3280588554720612e-5	0.19894514182232398	breeding
wessan	0.015151515151515152	21	15.8	2.3	3.5	21	92.2	45.5	47.5	49	38.4	27.8	Shrubland	3	3	Carnivore	Aquatic predator	Terrestrial	0.00252887	0.00776269	0.3257731105901738	nonbreeding
westan	0.20063888589785003	18.5	11.2	6.3	7.3	20.1	94.8	27.2	67.3	28.6	71.1	28.1	Forest	1	3	Carnivore	Invertivore	Insessorial	0.2311140995406673	0.5234432579570505	0.44152655713378325	breeding
westan	0.20063888589785003	18.5	11.2	6.3	7.3	20.1	94.8	27.2	67.3	28.6	71.1	28.1	Forest	1	3	Carnivore	Invertivore	Insessorial	1.6069096982072214e-4	3.4059238369624716e-4	0.47179848262265384	nonbreeding
wewpew	0.15425550720259176	16.4	9.2	6.4	4.1	13.8	82.6	29	57.7	33.5	60.2	13.1	Forest	1	3	Carnivore	Invertivore	Insessorial	0.11715537690451268	0.3197221919561516	0.36642866792487144	breeding
wewpew	0.15425550720259176	16.4	9.2	6.4	4.1	13.8	82.6	29	57.7	33.5	60.2	13.1	Forest	1	3	Carnivore	Invertivore	Insessorial	0	0	NA	nonbreeding
whcspa	0.3223653183384727	15.4	8.4	4.5	6	22.8	78.7	18.5	60.9	23.4	70.6	28	Shrubland	2	3	Omnivore	Omnivore	Generalist	0.012398375673985612	0.025044763415733164	0.4950486242643814	breeding
whcspa	0.3223653183384727	15.4	8.4	4.5	6	22.8	78.7	18.5	60.9	23.4	70.6	28	Shrubland	2	3	Omnivore	Omnivore	Generalist	0.012548776749140858	0.033361649473912604	0.3761437742745145	nonbreeding
whehum	0.2611862643080125	18.6	14.3	2.4	1.9	3.2	54.3	37.1	17.2	68.4	33.4	3.4	Forest	1	1	Herbivore	Nectarivore	Aerial	1.136248352194319e-4	2.405300923597002e-4	0.4723934294654154	breeding
whehum	0.2611862643080125	18.6	14.3	2.4	1.9	3.2	54.3	37.1	17.2	68.4	33.4	3.4	Forest	1	1	Herbivore	Nectarivore	Aerial	0	0	NA	nonbreeding
whevir	0.10869565217391304	13.7	7.4	3.9	4.1	19.5	61.6	11.1	50.6	17.9	48.9	11.4	Shrubland	2	3	Carnivore	Invertivore	Insessorial	3.969191544988295e-8	7.425689138810158e-8	0.5345216411286902	breeding
whevir	0.10869565217391304	13.7	7.4	3.9	4.1	19.5	61.6	11.1	50.6	17.9	48.9	11.4	Shrubland	2	3	Carnivore	Invertivore	Insessorial	0	0	NA	nonbreeding
whfibi	0.011121982810201252	118.7	99.4	10.3	14	86.1	246.5	93.8	149	38.6	95.5	616.9	Wetland	3	2	Carnivore	Aquatic predator	Terrestrial	0.00176314	0.00515857	0.34178788994735293	breeding
whfibi	0.011121982810201252	118.7	99.4	10.3	14	86.1	246.5	93.8	149	38.6	95.5	616.9	Wetland	3	2	Carnivore	Aquatic predator	Terrestrial	3.519650817863986e-5	6.128402164673602e-5	0.5743178602332215	nonbreeding
whimbr	0.0368129	92.1	67.1	6.6	7.7	59.9	233	123.4	107	53.5	99.8	364.6	Grassland	3	3	Carnivore	Omnivore	Terrestrial	9.696908383051723e-6	7.093649736773279e-5	0.13669843793926312	breeding
whimbr	0.0368129	92.1	67.1	6.6	7.7	59.9	233	123.4	107	53.5	99.8	364.6	Grassland	3	3	Carnivore	Omnivore	Terrestrial	1.6189883764389747e-4	5.835807596103361e-4	0.27742319289621414	nonbreeding
whiwag	0	16.1	9.7	3.4	3.5	23.4	87	27.4	59.7	31.4	86.8	23.9	Human Modified	3	3	Carnivore	Invertivore	Terrestrial	0	0	NA	breeding
whiwag	0	16.1	9.7	3.4	3.5	23.4	87	27.4	59.7	31.4	86.8	23.9	Human Modified	3	3	Carnivore	Invertivore	Terrestrial	3.6275476812313005e-10	6.880885026637242e-8	0.00527192	nonbreeding
whtspa	0.7763761467889908	13.6	8.4	5.1	6.3	23	72.8	14.3	58.1	19.7	70.4	24.4	Woodland	2	3	Herbivore	Omnivore	Terrestrial	1.4477664170956632e-7	1.762409323754366e-7	0.8214700169717464	breeding
whtspa	0.7763761467889908	13.6	8.4	5.1	6.3	23	72.8	14.3	58.1	19.7	70.4	24.4	Woodland	2	3	Herbivore	Omnivore	Terrestrial	3.08027354689494e-5	6.814084812340406e-5	0.4520450848097048	nonbreeding
whtswi	0.1139195488435305	7	3	2.9	2.5	10.6	140.3	98.2	42.1	69.8	63.7	32.1	Rock	1	1	Carnivore	Invertivore	Aerial	0.0711427	0.1817212978299198	0.391493	breeding
whtswi	0.1139195488435305	7	3	2.9	2.5	10.6	140.3	98.2	42.1	69.8	63.7	32.1	Rock	1	1	Carnivore	Invertivore	Aerial	0.044647865019160266	0.0881531	0.5064807093738891	nonbreeding
whwcro	0.6292279995764058	19.1	13.4	4.5	8.6	15.6	88.7	31.7	57.1	35.7	58.8	28.7	Forest	1	3	Herbivore	Omnivore	Insessorial	6.692461931279181e-4	8.707457506330162e-4	0.7685896745880052	breeding
whwcro	0.6292279995764058	19.1	13.4	4.5	8.6	15.6	88.7	31.7	57.1	35.7	58.8	28.7	Forest	1	3	Herbivore	Omnivore	Insessorial	0.00343213	0.00585467	0.5862204995183538	nonbreeding
whwdov	0.014960944119206529	24	14.4	4.2	4.5	24.8	160.8	57	104.8	35.2	116.2	153	Shrubland	2	1	Herbivore	Granivore	Generalist	2.3462299574070048e-4	0.00205598	0.11411752974635993	breeding
whwdov	0.014960944119206529	24	14.4	4.2	4.5	24.8	160.8	57	104.8	35.2	116.2	153	Shrubland	2	1	Herbivore	Granivore	Generalist	1.8565119853946977e-5	3.4027293624248233e-4	0.054559495853402994	nonbreeding
whwsco2	0	46.8	28.9	27.2	14.7	42.8	270	134.5	135.5	49.8	76.5	1800.2	Wetland	3	3	Carnivore	Aquatic predator	Aquatic	2.2255795296268824e-6	3.850863027975554e-5	0.057794305158573686	breeding
whwsco2	0	46.8	28.9	27.2	14.7	42.8	270	134.5	135.5	49.8	76.5	1800.2	Wetland	3	3	Carnivore	Aquatic predator	Aquatic	1.7956762458835752e-5	2.9658110003684087e-4	0.060545875838363225	nonbreeding
wilfly	0.18308631211857018	13.1	8.5	5.9	4.3	18.4	66.5	16.2	52.6	23.5	59.1	13.4	Shrubland	2	3	Carnivore	Invertivore	Insessorial	0.050397148134255096	0.14649884041941283	0.3440105600151691	breeding
wilfly	0.18308631211857018	13.1	8.5	5.9	4.3	18.4	66.5	16.2	52.6	23.5	59.1	13.4	Shrubland	2	3	Carnivore	Invertivore	Insessorial	0	0	NA	nonbreeding
willet1	0.010185536149906211	67.4	46	4.5	7.2	65.4	203.5	97	106.6	47.6	73.8	245.7	Coastal	3	3	Carnivore	Aquatic predator	Terrestrial	0.00216028	0.00796628	0.2711775507783261	breeding
willet1	0.010185536149906211	67.4	46	4.5	7.2	65.4	203.5	97	106.6	47.6	73.8	245.7	Coastal	3	3	Carnivore	Aquatic predator	Terrestrial	0.00432122	0.014565983853499994	0.29666518609450343	nonbreeding
wilpha	0.010540794903351915	27.3	17.8	3.4	3.8	23.2	127.8	73	57	56.2	59	59.4	Wetland	3	3	Carnivore	Aquatic predator	Terrestrial	0.00441217	0.00867767	0.5084513363595713	breeding
wilpha	0.010540794903351915	27.3	17.8	3.4	3.8	23.2	127.8	73	57	56.2	59	59.4	Wetland	3	3	Carnivore	Aquatic predator	Terrestrial	0	0	NA	nonbreeding
wilsap	0.38056741269555455	25.2	19.7	6.4	6.4	20.5	135.5	44.3	93	32.2	89.8	47.6	Forest	1	2	Omnivore	Invertivore	Insessorial	0.3578407511524373	0.8692828924735885	0.4116505159030374	breeding
wilsap	0.38056741269555455	25.2	19.7	6.4	6.4	20.5	135.5	44.3	93	32.2	89.8	47.6	Forest	1	2	Omnivore	Invertivore	Insessorial	0.1207656592449892	0.4581045658163557	0.26362029164625606	nonbreeding
wilsni1	0.0923356	66.9	57.7	4.6	6.6	29.4	128.4	59.5	68.5	46.5	55	112.9	Wetland	3	3	Carnivore	Aquatic predator	Terrestrial	0.0025482	0.00675776	0.37707693039192375	breeding
wilsni1	0.0923356	66.9	57.7	4.6	6.6	29.4	128.4	59.5	68.5	46.5	55	112.9	Wetland	3	3	Carnivore	Aquatic predator	Terrestrial	0.00154333	0.0042866	0.36003585173035085	nonbreeding
wlswar	0.3450850269597677	11.6	6.6	3.2	3.1	17.9	56.3	11.5	44.1	20.7	48.1	7	Forest	1	3	Carnivore	Invertivore	Insessorial	0.014540815327328198	0.034129367629181506	0.4260499486927328	breeding
wlswar	0.3450850269597677	11.6	6.6	3.2	3.1	17.9	56.3	11.5	44.1	20.7	48.1	7	Forest	1	3	Carnivore	Invertivore	Insessorial	1.5644797096537068e-5	4.217271833408261e-5	0.3709696152996962	nonbreeding
wooduc	0.0838644	38.6	24.7	15.1	11.4	32.9	220.5	108.5	111	49.4	106.8	657.6	Wetland	3	1	Herbivore	Omnivore	Generalist	0.00116409	0.00432503	0.26915290233600586	breeding
wooduc	0.0838644	38.6	24.7	15.1	11.4	32.9	220.5	108.5	111	49.4	106.8	657.6	Wetland	3	1	Herbivore	Omnivore	Generalist	0.00214144	0.0044292	0.48348271338071347	nonbreeding
y00475	0.0948552	37.3	14.8	5.9	10.7	54.8	183.1	65.8	115.7	36.3	50.6	636.7	Wetland	3	2	Herbivore	Herbivore aquatic	Aquatic	0.010608933619477609	0.030000771824451038	0.3536220228451317	breeding
y00475	0.0948552	37.3	14.8	5.9	10.7	54.8	183.1	65.8	115.7	36.3	50.6	636.7	Wetland	3	2	Herbivore	Herbivore aquatic	Aquatic	0.0134087	0.0350192	0.38289583875153843	nonbreeding
ycnher	0.043478260869565216	76.5	55.4	15.4	21.1	98.5	283.8	99.1	187.4	34.6	113.8	681.7	Coastal	3	2	Carnivore	Aquatic predator	Terrestrial	1.7935754110295304e-5	5.729924763099506e-5	0.3130190159877991	breeding
ycnher	0.043478260869565216	76.5	55.4	15.4	21.1	98.5	283.8	99.1	187.4	34.6	113.8	681.7	Coastal	3	2	Carnivore	Aquatic predator	Terrestrial	1.3397113161932684e-5	2.35943158674791e-4	0.0567811	nonbreeding
yebcha	0.0410786	16.3	10.5	4.8	6.3	26.1	76.5	16.3	60.5	21.3	71.8	24.9	Forest	2	1	Carnivore	Invertivore	Insessorial	0.00572139	0.022227884282762227	0.2573970935823822	breeding
yebcha	0.0410786	16.3	10.5	4.8	6.3	26.1	76.5	16.3	60.5	21.3	71.8	24.9	Forest	2	1	Carnivore	Invertivore	Insessorial	0	0	NA	nonbreeding
yebcuc	0.0158421	29.2	20	7	8.2	24.5	143.4	62.4	82.6	43	146.3	64	Forest	1	3	Carnivore	Invertivore	Insessorial	1.1735025106380719e-4	9.467210775181241e-4	0.1239544083791254	breeding
yebcuc	0.0158421	29.2	20	7	8.2	24.5	143.4	62.4	82.6	43	146.3	64	Forest	1	3	Carnivore	Invertivore	Insessorial	0	0	NA	nonbreeding
yebloo	0.20709219858156028	104.8	70.9	10.4	24.1	84.6	371.4	190.2	182.8	51	60.8	4944.3	Wetland	3	3	Carnivore	Aquatic predator	Aquatic	2.275564055956361e-6	6.015422802899519e-6	0.37828829834862265	breeding
yebloo	0.20709219858156028	104.8	70.9	10.4	24.1	84.6	371.4	190.2	182.8	51	60.8	4944.3	Wetland	3	3	Carnivore	Aquatic predator	Aquatic	0.00195702	0.00492421	0.39742697797045995	nonbreeding
yegvir	0.0141176	18.1	9.9	4.4	4.6	18.9	77.7	20.4	58.5	25.9	51.9	17.6	Woodland	2	3	Omnivore	Invertivore	Insessorial	5.992984323068164e-9	6.902611241500716e-8	0.086822	breeding
yegvir	0.0141176	18.1	9.9	4.4	4.6	18.9	77.7	20.4	58.5	25.9	51.9	17.6	Woodland	2	3	Omnivore	Invertivore	Insessorial	0	0	NA	nonbreeding
yehbla	0.0202913	22.5	14.6	6.6	9.1	32.9	129.4	34.2	92.6	27	101.9	62.7	Wetland	2	2	Herbivore	Granivore	Terrestrial	0.00510074	0.013564819743403539	0.3760274208156818	breeding
yehbla	0.0202913	22.5	14.6	6.6	9.1	32.9	129.4	34.2	92.6	27	101.9	62.7	Wetland	2	2	Herbivore	Granivore	Terrestrial	4.632392563058237e-5	1.6894306574106554e-4	0.27419844328847326	nonbreeding
yelrai	0.0578273	15.3	7.4	2.3	4.9	23.6	86	22.4	63.6	26	33	60.9	Wetland	2	3	Carnivore	Omnivore	Terrestrial	1.8029095673436423e-4	0.00134665	0.13388140966523046	breeding
yelwar	0.12806332716933738	11.7	8	3.4	3.2	20	60.2	14.1	45.7	23.6	43.3	10.2	Shrubland	1	3	Carnivore	Invertivore	Insessorial	0.0201834	0.0508538	0.39689181203061313	breeding
yelwar	0.12806332716933738	11.7	8	3.4	3.2	20	60.2	14.1	45.7	23.6	43.3	10.2	Shrubland	1	3	Carnivore	Invertivore	Insessorial	1.637004751406875e-5	4.466985598633781e-5	0.36646743430459006	nonbreeding
yerwar	0.26508972159126404	13.1	7.2	3.3	3.4	18.7	73.8	18.8	55.2	25.4	56.5	11.9	Forest	1	3	Carnivore	Invertivore	Insessorial	0.0390962	0.0814479	0.4800143133402002	breeding
yerwar	0.26508972159126404	13.1	7.2	3.3	3.4	18.7	73.8	18.8	55.2	25.4	56.5	11.9	Forest	1	3	Carnivore	Invertivore	Insessorial	0.011139392156425839	0.0232656	0.47879259161703114	nonbreeding
yetvir	0.10256410256410256	15.1	8.5	4.3	4.9	19.3	76.3	25.8	50.4	33.8	48.4	18	Forest	2	3	Carnivore	Invertivore	Insessorial	1.436327662325636e-7	2.5430472227775907e-7	0.5648057375658312	breeding
yetvir	0.10256410256410256	15.1	8.5	4.3	4.9	19.3	76.3	25.8	50.4	33.8	48.4	18	Forest	2	3	Carnivore	Invertivore	Insessorial	0	0	NA	nonbreeding
yetwar	0.631579	14.9	9.8	3	3.4	16.8	67.7	18.8	49	27.7	50.7	9.7	Forest	2	3	Carnivore	Invertivore	Insessorial	3.353345894961014e-6	4.8401424390374905e-6	0.6928196715689754	breeding
yetwar	0.631579	14.9	9.8	3	3.4	16.8	67.7	18.8	49	27.7	50.7	9.7	Forest	2	3	Carnivore	Invertivore	Insessorial	3.466446287636975e-8	9.752072282427922e-8	0.3554574030263394	nonbreeding
zothaw	0.0712813	35.1	21.1	12.7	16.9	70.4	398	159.7	236.7	40.3	217	745.9	Forest	1	1	Carnivore	Vertivore	Aerial	0.014229989278351273	0.051720956910383656	0.27513004647240813	breeding
zothaw	0.0712813	35.1	21.1	12.7	16.9	70.4	398	159.7	236.7	40.3	217	745.9	Forest	1	1	Carnivore	Vertivore	Aerial	9.139792639371904e-5	1.6054473674729367e-4	0.5692988025984586	nonbreeding
comcra	0	108.1	58.1	10.7	16.8	234.4	540.6	225.5	300.2	43	193.4	5500	Wetland	3	3	Herbivore	Omnivore	Terrestrial	0	0	NA	nonbreeding
cursan	0.017857142857142856	38.5	31.6	3.2	4.3	29.1	129	70.5	58	54.9	48.6	58.1	Coastal	3	3	Carnivore	Aquatic predator	Terrestrial	2.5924886806954765e-8	6.739117851076465e-8	0.3846925870692955	nonbreeding
shtsan	0.013230429988974642	27.4	20.5	2.8	3.9	28.7	128.8	70.4	58.6	54.5	53.4	66.1	Wetland	3	3	Carnivore	Aquatic predator	Terrestrial	6.357755141600927e-8	2.3939819550398704e-7	0.26557239198133564	nonbreeding
slbgul	0.040369088811995385	68.1	24.8	9.2	19.6	68.2	435	231	204	53.1	171.5	1323	Coastal	3	2	Carnivore	Omnivore	Generalist	4.2362559068543217e-7	7.690656017845008e-7	0.5508315411617329	nonbreeding
