# Supplementary material for: Exposure of western United States bird communities to predicted high severity fire
Source: Nat Commun. 2026 Jan 17;17:1775. doi: 10.1038/s41467-026-68480-7 (PMC12917125; doi:10.1038/s41467-026-68480-7)
Supplement: Supplementary file 4 — Source Data [file 41467_2026_68480_MOESM4_ESM.zip › Source Data/SourceData_supptables.xlsx]

## Sheet: Supplementary Tables
component	term	estimate	std.error	statistic	p.value	model_id	type
mean	(Intercept)	-0.39	0.26	-1.51	0.13	morphology	breeding
mean	Beak.Length_Culmen	0	0.01	-0.36	0.72	morphology	breeding
mean	Beak.Depth	-0.04	0.02	-2.25	0.02	morphology	breeding
mean	Tarsus.Length	0.01	0.01	0.84	0.4	morphology	breeding
mean	Kipps.Distance	0	0	-0.38	0.7	morphology	breeding
mean	Secondary1	0	0	0.85	0.4	morphology	breeding
mean	Hand.Wing.Index	0	0.01	0.33	0.74	morphology	breeding
mean	Tail.Length	0	0	-1.14	0.25	morphology	breeding
mean	log(Mass)	-0.01	0.06	-0.12	0.91	morphology	breeding
precision	(phi)	24.81	3.46	7.17	0	morphology	breeding
mean	(Intercept)	-0.1	0.14	-0.76	0.45	habitat	breeding
mean	Habitat.Density	-0.21	0.09	-2.41	0.02	habitat	breeding
mean	HabitatGrassland	0.15	0.28	0.53	0.59	habitat	breeding
mean	HabitatRiverine	0.46	0.43	1.08	0.28	habitat	breeding
mean	HabitatRock	-0.07	0.3	-0.22	0.83	habitat	breeding
mean	HabitatShrubland	0.07	0.12	0.63	0.53	habitat	breeding
mean	HabitatWetland	0.45	0.32	1.41	0.16	habitat	breeding
mean	HabitatWoodland	0.09	0.15	0.61	0.54	habitat	breeding
precision	(phi)	24.19	3.37	7.17	0	habitat	breeding
mean	(Intercept)	-0.41	0.46	-0.9	0.37	llifestyle	breeding
mean	Migration	0.03	0.05	0.72	0.47	llifestyle	breeding
mean	Trophic.NicheGranivore	-0.05	0.42	-0.12	0.91	llifestyle	breeding
mean	Trophic.NicheHerbivore terrestrial	-0.11	0.46	-0.24	0.81	llifestyle	breeding
mean	Trophic.NicheInvertivore	-0.01	0.42	-0.02	0.98	llifestyle	breeding
mean	Trophic.NicheNectarivore	-0.05	0.5	-0.09	0.93	llifestyle	breeding
mean	Trophic.NicheOmnivore	-0.1	0.41	-0.23	0.82	llifestyle	breeding
mean	Trophic.NicheScavenger	-0.36	0.61	-0.59	0.56	llifestyle	breeding
mean	Trophic.NicheVertivore	0.09	0.47	0.2	0.84	llifestyle	breeding
mean	Primary.LifestyleAquatic	0.02	0.54	0.04	0.97	llifestyle	breeding
mean	Primary.LifestyleGeneralist	0.1	0.23	0.43	0.67	llifestyle	breeding
mean	Primary.LifestyleInsessorial	-0.06	0.21	-0.27	0.79	llifestyle	breeding
mean	Primary.LifestyleTerrestrial	-0.3	0.26	-1.17	0.24	llifestyle	breeding
precision	(phi)	25.53	3.56	7.17	0	llifestyle	breeding
mean	(Intercept)	-0.25	0.37	-0.67	0.5	morphology	nonbreeding
mean	Beak.Length_Culmen	0.01	0.01	1.04	0.3	morphology	nonbreeding
mean	Beak.Depth	-0.07	0.02	-3.19	0	morphology	nonbreeding
mean	Tarsus.Length	-0.01	0.01	-0.73	0.47	morphology	nonbreeding
mean	Kipps.Distance	0	0.01	0.25	0.8	morphology	nonbreeding
mean	Secondary1	0	0.01	0.56	0.58	morphology	nonbreeding
mean	Hand.Wing.Index	0	0.01	-0.15	0.88	morphology	nonbreeding
mean	Tail.Length	0	0	-0.4	0.69	morphology	nonbreeding
mean	log(Mass)	0.01	0.07	0.17	0.86	morphology	nonbreeding
precision	(phi)	22.81	3.98	5.73	0	morphology	nonbreeding
mean	(Intercept)	-0.32	0.2	-1.58	0.12	habitat	nonbreeding
mean	Habitat.Density	-0.14	0.13	-1.08	0.28	habitat	nonbreeding
mean	HabitatGrassland	0.37	0.35	1.08	0.28	habitat	nonbreeding
mean	HabitatRiverine	0.48	0.5	0.95	0.34	habitat	nonbreeding
mean	HabitatShrubland	0.22	0.18	1.21	0.23	habitat	nonbreeding
mean	HabitatWetland	0.3	0.51	0.59	0.55	habitat	nonbreeding
mean	HabitatWoodland	0.11	0.2	0.58	0.56	habitat	nonbreeding
precision	(phi)	19.01	3.31	5.75	0	habitat	nonbreeding
